# Supplementary material for: Low-frequency and rare exome chip variants associate with fasting glucose and type 2 diabetes susceptibility
Source: Nat Commun. 2015 Jan 29;6:5897. doi: 10.1038/ncomms6897 (PMC4311266; doi:10.1038/ncomms6897)
Supplement: Supplementary Data 1 — Study characteristics [file ncomms6897-s2.xlsx]

## Sheet: SD1
Supplementary Data 1. Study characteristics
	COHORT	AGES	ARIC		CARDIA		CHS		CROATIA-Korcula	EPIC-Potsdam	EFSOCH	FamHS		FENLAND	FHS	FIA3	GLACIER	GS	HABC		HELIC-MANOLIS	HELIC-Pomak	JHS	MESA		BioMe		PROCARDIS Cases	PROCARDIS Controls	RISC	Rotterdam Study	SCARF Cases	SCARF Controls
	Name	Age, Gene/Environment, Susceptibility--Reykjavik (AGES)	Atherosclerosis Risk in Communities Study (ARIC)		Coronary Artery Risk Development in Young Adults (CARDIA)		Cardiovascular Health Study (CHS)		CROATIA-Korcula	European Prospective Investigation into Cancer and Nutrition - Potsdam cohort	The Exeter Family Study of Childhood Health (EFSOCH)	Family Heart Study (FamHS)		Fenland Study	Framingham Heart Study (FHS)	First Myocardial Infarction in Northern Sweden 3 (FIA3)	Gene-Lifestyle interactions And Complex traits Involved in Elevated disease Risk Study (GLACIER)	Generation Scotland (GS)	Health, Aging, and Body Composition Study (HABC)		HELlenic Isolated Cohorts (Pomak Cohort)	HELlenic Isolated Cohorts (Manolis Cohort)	Jackson Heart Study (JHS)	Multi-Ethnic Study of Atherosclerosis (MESA)		BioMe		Precocious Coronary Artery Disease (PROCARDIS)		Relationship between Insulin Sensitivity and Cardiovascular disease (RISC)	Rotterdam Study	Stockholm Coronary Artery Risk Factor study (SCARF)
	Ethnicity	European descent	European descent	African-American	European descent	African-American	European descent	African-American	European descent	European	Caucasian	European Americans	African Americans	European	European descent	European Ancestry	European Ancestry	European descent	European descent	African-American	European descent	European descent	African American	European-American	African-American	European descent	African American descent	European	European	European descent	European descent	European	European
	Country	Iceland	United States	United States	United States	United States	United States	United States	Croatia	Germany	United Kingdom	United States	United States	UK	United States	Sweden	Sweden	Scotland	United States	United States	Greece	Greece	United States	United States	United States	United States	United States	Sweden, UK, Germany, Italy	Sweden, UK, Germany, Italy	several centres across Europe (19 centres in 14 countries in Europe)	the Netherlands	Sweden	Sweden
	Collection type	Population-based	Population-based	Population-based	cohort	cohort	Population-based	Population-based	Population-based but contains families	cohort study	Family-based	Family-based	Family-based	Population based cohort	Population-based	myocardial infarction cases	cohort based study (controls)	Population-based but contains families	Population-based	Population-based	Isolated cohort	Isolated cohort	Population-based	Population-based (6 recruitment centers)	Population-based (6 recruitment centers)	Hospital-based	Hospital-based	CAD case-control	CAD case-control	prospective cohort study	Population-based	Myocardial Infarction case-control	Myocardial Infarction case-control
	Sample	fasting serum	Fasting serum	Fasting serum	fasting serum	fasting serum	12-hr fasting serum	12-hr fasting serum	Fasting Serum (gel separated)	overnight fasted (13.8%) / not fasted (86.2%)	Fasting blood samples	Fasting serum	Fasting serum	Fasted	Fasting plasma	Fasting plasma	Fasting plasma	Fasting Serum (gel separated)	Fasting serum	Fasting serum	Fasting venous blood	Fasting venous blood	Fasting serum	Fasting serum	Fasting serum	Fasting blood sample	Fasting blood sample	Fasting plasma	Fasting plasma	fasting serum	Fasting serum	fasting serum	fasting serum
GLUCOSE MEASUREMENTS	Collection method	Venous, ≥8 hr overnight fast	Venous, ≥8 hr overnight fast	Venous, ≥8 hr overnight fast	Fasting Phlebotomy	Fasting Phlebotomy	Venipuncture	Venipuncture	Fasting blood drawn in serum gel tube, between 8 and 9am. Sample allowed to clot for 30min then centrifuged and serum aliquoted then stored at-70C until analysis.	Venous, overnight fast (all non fasted individuals and fasted individuals with glucose > 7 mmol/l were excluded from analysis with outcome Glucose)	Venous, Fasting for at least 10 h prior to sampling	Venous, ≥ 8 hours overnight fasting	Venous, ≥ 8 hours overnight fasting	Fasting fresh venous plasma with fluoride	≥8 hr overnight fast	Capillary blood was drawn after an overnight fast. Before the blood draw, 86% of the cohort had fasted for a minimum of 8 h, 3% had fasted for between 4 and 8 h, and data were missing for 11%.	Capillary blood was drawn after an overnight fast. Before the blood draw, 86% of the cohort had fasted for a minimum of 8 h, 3% had fasted for between 4 and 8 h, and data were missing for 11%.	2ml of venous blood was taken from consenting participants using standard venepuncture procedures and collected in a sodium fluoride / potassium oxalate tube, with fasting duration recorded.	Venous, ≥8 hr overnight fast	Venous, ≥8 hr overnight fast	Fasting venous blood was centrifuged, serum isolated and frozen at -80oC until measurement	Fasting venous blood was centrifuged, serum isolated and frozen at -80oC until measurement	Venous, ≥8 hr overnight fast	After 12 hour fast	After 12 hour fast	Venous, overnight fast	Venous, overnight fast	Overnight fast	Overnight fast	Overnight fast	Venous, overnight fast	Overnight fast followed by morning collection	Overnight fast followed by morning collection
	Assay	Measured on a Hitachi 912 using reagents from Roche Diagnostics, glucose-oxidase method	Hexokinase assay on a Coulter DACOS (Coulter Instruments); interassay analytical SD was 1.3 mg / dL (CV, 1.6%) at 79.3 mg / dL	Hexokinase assay on a Coulter DACOS (Coulter Instruments); interassay analytical SD was 1.3 mg / dL (CV, 1.6%) at 79.3 mg / dL	Roche Modular P hexokinasemethod	Roche Modular P hexokinasemethod	Kodak Ektachem 700 analyzer (Eastman Kodak, Rochester, NY)	Kodak Ektachem 700 Analyzer	UV hexokinase photometry	ADVIA®1650 clinical chemistry analyzer (hexokinase method)(Siemens, Eschborn, Germany)	Undertaken by the pathology labs at the Royal Devon and Exeter NHS Foundation on a Roche P800 analyser using a glucose oxidase method (intra and inter assay CV<3% for both)	Glucose-oxidase (Kodak Ektachem 700 Analyzer, Rochester, NY)	Glucose-oxidase (Kodak Ektachem 700 Analyzer, Rochester, NY)	Hexokinase / glucose-6-phosphate dehydrogenase (Dimension RxL, Siemens)	Hexokinase reagent kit (a-gent glucose test, Abbott, South Pasadena, California)	Capillary plasma glucose concentrations were measured with a Reflotron bench-top analyzer (Roche Diagnostics Scandinavia AB).	Capillary plasma glucose concentrations were measured with a Reflotron bench-top analyzer (Roche Diagnostics Scandinavia AB).	hexokinase/glucose-6-phosphate dehydrogenase method	Vitros Glucose; Ortho-Diagnostics, Johnson&Johnson; Rochester, NY USA	Vitros Glucose; Ortho-Diagnostics, Johnson&Johnson; Rochester, NY USA	Enzymatic, colorimetric	Enzymatic, colorimetric	Glucose oxidase, colorimetric (Vitros). Two concentrations of purchased glucose controls (serum) were analyzed 2x per day for 20 days with the inter-assay analytical SD =1.04 (Low) and 2.38 (high) and CV% = 1.07 (Low) and 0.82 (High)	Glucose oxidase method on the Vitros analyzer (Johnson & Johnson, Rochester, NY)	Glucose oxidase method on the Vitros analyzer (Johnson & Johnson, Rochester, NY)	-	-	Hexokinase/glucose-6-phosphate dehydrogenase method on a Hitachi 917 autoanalyzer (Roche Diagnostics, Mannheim, Germany)	Hexokinase/glucose-6-phosphate dehydrogenase method on a Hitachi 917 autoanalyzer (Roche Diagnostics, Mannheim, Germany)	Glucose hexokinase method	Glucose hexokinase method	KemLab (Clinical Chemistry department)	KemLab (Clinical Chemistry department)
	Reference (PMID)	-	-	-	2188641	2188641	7874780, 11802755	7874780, 11802755	-	19808927	16466435	15136067	15136067	na	9518396	14660243	20870969	NA			-	-	15367870	19154954	19154954	-	-	-	-			-	-
	Sample	Fasting serum	Fasting serum	Fasting serum	fasting serum	fasting serum	Fasting serum	Fasting serum	Fasting plasma	fasting plasma	fasting plasma	Fasting serum	Fasting serum	Fasting plasma	Fasting plasma	Fasting plasma	Fasting plasma	Plasma	Fasting serum	Fasting serum	Fasted serum	Fasted serum	fasting serum	Fasting serum	Fasting serum	Fasting blood sample	Fasting blood sample	Fasting plasma	Fasting plasma	Fasting plasma	Fasting serum	Fasting plasma	Fasting plasma
INSULIN MEASUREMENTS	Collection method	Venous, ≥8 hr overnight fast	Venous, ≥8 hr overnight fast	Venous, ≥8 hr overnight fast	Fasting Phlebotomy	Fasting Phlebotomy	Venipuncture	Venipuncture	Fasting blood drawn in EDTA tube, between 8 and 9am. Sample centrifuged after 30 minutes and plasma aliquoted then stored at-70C until analysis	Venous, overnight fast (all non fasted individuals and fasted individuals with glucose > 7 mmol/l were excluded from analysis with outcome Insulin)	Venous, Fasting for at least 10 h prior to sampling	Venous, ≥ 8 hours overnight fasting	Venous, ≥ 8 hours overnight fasting	Fasting venous plasma with heparin	≥8 hr overnight fast	no insulin measured	Capillary blood was drawn after an overnight fast. Before the blood draw, 86% of the cohort had fasted for a minimum of 8 h, 3% had fasted for between 4 and 8 h, and data were missing for 11%.	NA	Venous, ≥8 hr overnight fast	Venous, ≥8 hr overnight fast	Fasting venous blood was centrifuged, serum isolated and frozen at -80oC until measurement	Fasting venous blood was centrifuged, serum isolated and frozen at -80oC until measurement	Venous, ≥8 hr overnight fast	After 12 hour fast	After 12 hour fast	Venous, overnight fast	Venous, overnight fast	Overnight fast	Overnight fast	Overnight fast	Venous, overnight fast	overnight fast followed by morning collection	overnight fast followed by morning collection
	Assay	Measured by an electrochemiluminescence immunoasssay on a Roche Elecsys 2010 instrument, using two monoclonal antibodies and a sandwich principle Access Ultra-sensitive insulin (immuno-enzymatic method.) Measuring range is 0.200-1000 µU/mL with 5.4 %CV	Radioimmunoassay (Cambridge Biomedical); interassay analytical SD was 2.3 mU / L (CV, 17%) at 13.5 mU / L	Radioimmunoassay (Cambridge Biomedical); interassay analytical SD was 2.3 mU / L (CV, 17%) at 13.5 mU / L	Elecsys sandwich immunoassay	Elecsys sandwich immunoassay	Competitive radioimmunoassy (Diagnostic Products Corp., Malver, PA)	Competitive radioimmunoassy (Diagnostic Products Corp., Malver, PA)	Access Ultrasensitive insulin (immuno-enzymatic method) (Beckman Coulter)	ADVIA® centaur XP immunoanalyzer;competitive two-side chemiluminescence immunoassay (Siemens, Eschborn, Germany)	Measured at the University Hospital Birmingham NHS Trust, UK using an immunochemiluminometric assay (Molecular Light Technology, Cardiff, UK)	Radioimmunoassay (Coat-A--Count, Diagnostic Products Corporation, Los Angeles, CA)	Radioimmunoassay (Coat-A--Count, Diagnostic Products Corporation, Los Angeles, CA)	1235 AutoDELFIA automatic immunoassay system using a two-step time resolved fluorometric assay Kit No. B080-101 (Perkin Elmer)	DPC Coat-A-Count RIA (total immunoreactive insulin)	no insulin measured	≥8-hour fasting serum insulin was quantified on a Roche Modular E170 analyzer (Diagnostics GmbH, Mannheim, Germany).	NA	Microparticle Enzyme Immunoassay (MEIA) on the Abbot Imx; Abbott Laboratories Diagnostics Division, South Pasadena, CA	Microparticle Enzyme Immunoassay (MEIA) on the Abbot Imx; Abbott Laboratories Diagnostics Division, South Pasadena, CA	Chemiluminescence ADVIA CENTAUR Analyser, Siemens	Chemiluminescence ADVIA CENTAUR Analyser, Siemens	Radioimmunoassay kit from Linco	Immunoenzymatic sandwich assay using Access Ultrasensitive Insulin Reagent on the Access Immunoassay System (Beckman Instruments)	Immunoenzymatic sandwich assay using Access Ultrasensitive Insulin Reagent on the Access Immunoassay System (Beckman Instruments)	-	-	ELISA (DAKO Ltd, Cambridgeshire, UK)	ELISA (DAKO Ltd, Cambridgeshire, UK)	AutoDELFIA Insulin kit; Wallac Oy, Turku, Finland	Roche	Elisa, DAKO Ltd (Cambridgeshire, UK)	Elisa, DAKO Ltd (Cambridgeshire, UK)
																															Modular Analytics E170 analyzer (Roche Diagnostics
																															GmbH, Mannheim, Germany) by electrochemiluminescence
																															immunoassay technology
	Assay sensitivity	0.2 μU/mL	2μU / ml	2μU / ml	see herbert et al. pmid 5320561	see herbert et al. pmid 5320561	5 - 400 mIU/L	5 - 400 mIU/L	0.03 uIU / ml (0.21 pmol / L)	3.47 pmol/l	-	-	-	1.3 pmol/l	1.2 microU / mL	-	limits of detection: 2.6–24.9 mlU/L.	-	-	-	1.75μIU/ml	1.75μIU/ml	1 IU/ml			-	-	3.0 pmol / L	3.0 pmol / L	>3.0 pmol / L	0.20µU/ml	reference 11-86pmol/L (95% CI for 79 healthy subjects)	reference 11-86pmol/L (95% CI for 79 healthy subjects)
	Reference (PMID)	-	-	-	2188641	2188641	7874780	7874780	-	18633113	16466435	15136067	15136067	-	9518396	-	-	-	-	-	-	-	15367870	19154954	19154954	-	-	-	-	-	-	-	-
	Sample	fasting serum	fasting serum	fasting serum	fasting serum	fasting serum	NA	NA	fasting whole blood	fasting plasma	fasting Serum	Fasting serum	Fasting serum	Fasting plasma	Fasting plasma	no insulin measured	Fasting plasma	NA	Fasting serum	Fasting serum	Fasted serum	Fasted serum	fasting serum	Fasting serum	Fasting serum	venous	venous	Fasting plasma	Fasting plasma	Fasting plasma	Fasting serum	EDTA plasma	EDTA plasma
SAMPLES	Samples with GLUCOSE phenotype (Non-T2D) N all (% males / % females)	2642 (0.405/ 0.595)	9751 (46.2%/53.8%)	2508 (38.6%/61.4%)	1576 (45.4% / 54.6%)	1113 (39.5% / 60.5%)	4070 (42.4 / 57.6)	626 (37.5/62.5)	732 (34.84 / 65.16)	246 (47.2 / 52.8)	1,504 (48.07 / 51.93)	3387 (46.86 / 53.14)	442 (34.62 / 65.38)	1326 (46%/54%)	6561	1977 (76/24)	932 (45/55)	7938 (41.50/58.50)	1369 (49.96 / 50.04)	764 (42.01 / 57.98)	657 (40.6 / 59.4)	159 (23.9 / 76.1)	1789 (37.6 / 62.4)	2456(47.27%/52.73%)	1549 (43.58%/56.42%)	994 (54.0%/46.0%)	1128 (38.3%/61.7%)	2957 (0.68 /0.32)	1228 (0.75 /0.25)	313 (49.8% / 50.2 %)	1428 (51.5% / 48.5%)	324 (0.84 / 0.16)	380 (0.83 /0.17)
															(45.618%, "males"; 54.382%, "females")
	Samples with INSULIN phenotype (Non-T2D) N all (% males / % females)	2642 (0.405/ 0.595)	9739 (46.2%/53.8%)	2508 (38.6%/61.4%)	1576 (45.4% / 54.6%)	1113 (39.5% / 60.5%)	4064 (42.4 / 57.6)]	627 (37.5/62.5)	721 (34.67 / 65.33)	240 (47.5 /52.5 )	1,489 (47.82 / 52.18)	3380 (46.86 / 53.14)	429 (34.27 / 65.73)	1320	6101	0 (0/0)	146 (56/44)	0	1369 (49.96 / 50.04)	764 (42.01 / 57.98)	573 (40.7 / 59.3)	157 (23.1 / 76.9)	1789 (37.6 / 62.4)	2456(47.27%/52.73%)	1549 (43.58%/56.42%)	NA	NA	4160 (0.65 / 0.35)	1234 (0.74 (0.26)	302 (48.5% / 51.2%)	1389 (51.3% / 48.7%)	326 (326 (0.83 / 0.17)	377 (0.83 /0.17)
															(45.96%, "males"; 54.04%, "females")
	Age (Type 2 Diabetics) [Mean (sd) males / Mean (sd) females], years	75.8534 (5.155424) / 76.84667 (5.143233)	56.3812 (5.6851) / 55.7051 (5.5697)	54.9744 (6.0448) / 55.5146 (5.5131)	51.7 (3.3) / 50.9 (3.4)	49.8 (3.9) / 50.8 (3.7)	[73.4 (5.3) / 72.5 (5.8)]	[72.5 (5.7) / 73.2 (5.9)]	62.98 (10.00) / 66.14 (10.33)	53.2 (7.9) / 50.0 (9.3)	-	62.1 (10.2) / 61.9 (12.1)	55.7 (10.2) / 57.9 (11.0)	NA	59.8928(12.1019) males;	-	-	60.51(10.75) / 60.26(11.92)	73.9009 (2.756661) / 73.725 (2.726767)	73.48438 (2.660661) / 73.55385 (2.942314)	NA	NA	58.8 (11.5) / 58.4 (10.3)	65.19(10.39)/65.54(8.67)	64.54(8.99)/64.21(9.21)	67.0 (9.2) / 69.6 (10.3)	58.1 (11.1) / 61.6 (12.6)	62.1 (6.8) / 63.2 (7.1)	60.8 (7.7) / 62.3 (7.6)	NA	71.0 (8.6) / 74.7 (9.3)	54.4 (5.1) / 57.1 (2.0)	57.0 (2.8) / na
															61.0879(12.2570) females
	Age (Non-T2D) [Mean (sd) males / Mean (sd) females], years	76.26383 (5.624008)/76.26383 (5.624008)	54.5603 (5.6697) / 53.8321 (5.6675)	53.7058 (5.9761) / 52.9843 (5.6972)	50.6 (3.4) / 50.7 (3.4)	49.2 (3.7) / 49.4 (3.9)	[73.4 (5.8) / 72.3 (5.4)]	[72.7 (5.8) / 73.0 (5.7)]	56.66 (14.53) / 54.22 (13.91)	51.9 (8.1) / 48.4 (9.1)	32.98 (5.8) / 30.45 (5.3)	51.0 (13.9) / 51.7 (13.3)	52.4 (10.4) / 53.8 (11.0)	48.5 (7.22) / 48.7 (7.22)	45.5672(11.3214) males;	[54.7 (7.1) / 54.9 (7.3)]	[49.7 (8.5) / 50.6 (7.6)]	52.07 (13.82) / 51.64 (13.47)	73.87281 (2.891887) / 73.64964 (2.791464)	73.47664 (2.786168) / 73.39503 (3.004472)	59.73 (20.65) / 63.48 (18.51)	47.81 (14.22) / 41.54 (13.5)	50.6 (12.6) / 52.7 (12.8)	62.52(10.11)/62.34(10.38)	61.69(10.32)/61.71(10.06)	65.8 (11.3) / 65.0 (10.5)	48.9 (14.1) / 48.6 (14.9)	61.5 (7.6) / 62.9 (7.3)	53.6 (7.8) / 59.7 (8.1)	44.72 (8.27) / 45.8 (7.85)	67.6 (7.6) / 70.7 (9.0)	52.8 (5.7) / 52.1 (5.5)	53.4 (4.9) / 53.1 (4.9)
															45.7866(11.4695) females
	BMI (Type 2 Diabetics) [Mean (sd) males / Mean (sd) females], kg / m2	28.58715 (3.986071)/29.73728 (5.422863)	29.6310 (4.4541) /31.3353 (6.7259)	29.8606 (4.9727) /33.1069 (6.4563)	32.85 (6.11) / 37.26 (8.54)	35.54 (8.58) / 37.23 (7.69)	[27.6 (4.3) / 28.6 (5.0)]	[27.9 (4.5) / 31.3 (5.9)]	30.25 (3.36) / 29.92 (3.84)	30.0 (4.1) / 30.6 (5.1)	-	30.65 (5.35) / 31.47 (6.56)	30.73 (6.48) / 36.56 (7.51)	NA	31.9250(6.1236) males;	-	-	30.66 (5.62) / 31.67 (7.59)	28.76957 (4.048962) / 28.8593 (4.44337)	28.54799 (4.211222) / 30.26003 (5.106784)	NA	NA	31.8 (5.3) / 34.3 (5.5)	30.69(4.70)/31.98(6.45)	30.06(4.62)/32.92(6.03)	30.4 (5.9) / 32.7 (7.1)	30.5 (6.8) / 34.1 (8.4)	30.2 (4.5) / 31.9 (6.3)	28.9 (3.9) / 29.8 (7.4)	NA	25.8 (3.5) / 27.5 (4.1)	29.1 (4.2) / 30.7 (3.7)	29.5 (0.6) / na
															32.5803(7.8483) females
	BMI (Non-T2D) [Mean (sd) males / Mean (sd) females], kg / m2	26.7382 (3.691637)/26.95898 (4.694696)	27.2003 (3.8635) /26.2298 (5.1698)	27.1371 (4.7266) / 30.3281 (6.6136)	28.4 (4.7) / 27.8 (6.9)	29.7 (6.1) / 32.7 (7.8)	[26.1 (3.5) / 26.0 (4.9)]	[26.3 (4.1) / 29.0 (5.9)]	28.47 (3.58) / 27.24 (4.32)	26.5 (3.3) / 25.4 (4.5)	26.59 (3.8) / 28 (4.5)	27.7 (4.5) / 27.2 (6.0)	30.3 (6.1) / 33.9 (7.6)	27.5 (3.98) / 26.7 (5.50)	27.6816(4.1369) males;	[27.1 (3.5) / 27.1 (4.8)]	[26.3 (3.7) / 25.8 (4.0)]	27.01 (4.16) / 26.66 (5.56)	26.76171 (3.570992) / 25.94327 (4.420421)	26.82236 (4.379111) / 29.33477 (5.701049)	29.29 (4.51) / 29.46 (5.57)	26.71 (4.09) / 28.30 (5.68)	30.2 (6.9) / 31.5 (6.2)	27.71(3.95)/27.33(5.71)	28.41(4.65)/31.00(6.48)	27.3 (9.1) / 25.5 (5.4)	27.5 (5.8) / 30.4 (8.2)	27.9 (3.8) / 28.3 (5.2)	26.4 (3.6) / 25.7 (4.2)	25.8 (3.25) / 25.1 (4.46)	25.7 (2.9) / 26.6 (3.9)	27.2 (3.5) / 26.7 (5.2)	26.1 (3.0) / 24.6 (3.2)
															25.9194(5.4621) females
	Fasting plasma glucose (Non-T2D) [Mean (sd) males / Mean (sd) females], mmol/l	5.565108 (0.4861841)/5.449269 (0.5079468)	5.5964 (0.4922) / 5.3697 (0.4835)	5.5293 (0.5606) / 5.4619 (0.5629)	5.37 (0.49) / 5.06 (0.50)	5.32 (0.52) / 5.10 (0.55)	[5.6 (0.5) / 5.5 (0.5)]	[5.5 (0.7) / 5.5 (0.6)]	5.55 (0.63) / 5.29 (0.60)	5.9 (0.6) / 5.5 (0.7)	4.73 (.45) / 4.34 (.38)	5.30 (0.52) / 5.05 (0.51)	5.41 (0.53) / 5.18 (0.59)	4.95 (0.47) / 4.69 (0.48)	96.3478( 8.1632) males;	[5.9 (1.8) / 5.8 (1.8)]	[5.3 (0.7) / 5.3 (0.6)]	4.82 (0.50) / 4.67 (0.46)	5.288971 (0.53328) / 5.037618 (0.5225791)	5.231178 (0.561938) / 5.189438 (0.556309)	5.30 (0.76) / 5.12 (0.75)	5.5 (0.76) /5.15 (0.68)	5.07 (0.51) / 4.99 (0.51)	5.01(0.55)/4.77(0.57)	5.07(0.61)/4.97(0.59)	93.7 (21.0) /88.3 (15.8)	87.0 (14.9) / 85.5 (16.6)	5.47 (0.57) / 5.36 (0.59)	5.11 (0.59) / 5.22 (0.56)	5.32 (0.52) / 5.02 (0.58)	5.6 (0.5) / 5.5 (0.6)	5.35 (0.57) / 5.11 (0.72)	4.98 (0.53) / 4.59 (0.44)
															91.0286(8.3796) females;
	Fasting insulin (Non-T2D) [Mean (sd) males / Mean (sd) females], pmol / l	67.00442 (44.4938)/63.64949 (43.77153)	79.2949 (56.2994) / 66.9169 (50.4298)	81.6972 (60.2285) / 105.8033 (76.2666)	72.27 (51.69) / 56.85 (41.24)	77.39 (55.05) / 84.35 (57.27)	[4.5 (0.4) / 4.4 (0.4)]	[4.3 (0.5) / 4.4 (0.5)]	6.14 (4.03) / 6.11 (3.96)	60.4 (51.2) / 55.0 (42.9)	65.30 (56.2) / 71.47 (48.8)	76.06 (50.25) / 66.59 (44.31)	76.61 (59.55) / 88.45 (62.23)	58.2 (47.6) / 45.4 (31.6)	31.7041(17.7213) males;	-	[7.2 (4.6) / 8.2 (6.0)]	NA	3.700208 (0.5371786) / 3.648746 (0.53324)	3.652998 (0.6572523) / 3.910857 (0.5110494)	84.57 (97.43) / 82.95 (80.18)	63.26 (29.36) / 84.02 (50.44)	103.4 (57.2) / 113.6 (65.1)	56.05(32.24)/50.34(28.77)	56.64(34.10)/61.58(34.74)	-	-	99.3 (155.4) /95.9 (145.4)	42.4 (24.3) / 36.1 (21.4)	35.77 (19.03) / 36.96 (22.24)	72.8 (67.3) / 79.0 (47.2)	7.66 (4.52) / 6.59 (4.31)	6.45 (3.54) / 4.43 (1.88)
															28.2547(15.0754) females
	Original units	μU/ml	uU/mL	uU/mL	uU/ML	uU/ML	µIU/mL	µIU/mL	uIU/ml	pmol/l	pmol/l	mU/L	mU/L	pmol/L	pmol/L	-	-	NA	uU/mL	uU/mL	FG=mg/d, FI= μIU/ml	FG=mg/d, FI= μIU/ml	uU/mL	glucose (mg/dl)/ Insulin(MU/L)	glucose (mg/dl)/ Insulin(MU/L)	mg/dl	mg/dl	pmol/L	pmol/L	pmol/L	pmol/l	pmol/L	pmol/L
	Conversion factor to pmol / l	6.945	7.145	7.145	6.945	6.945	6.945	6.945	6.945	NA	NA	6	6	6	6	-	-	NA	6.945	6.945	FG=mg/dl*0.0555=mmol/l, FI=μIU/ml*6.945=pmol/l	FG=mg/dl*0.0555=mmol/l, FI=μIU/ml*6.945=pmol/l	6.945	glucose*0.555/insulin*6.945	glucose*0.555/insulin*6.945	glucose *0.555	glucose *0.555	NA	NA	NA	not applicable	NA	NA
GENOTYPING	Genotyping platform	Illumina Exome Chip v1.0	Illumina Exome Chip v1.0	Illumina Exome Chip v1.0	Illumina Exome Chip v1.0	Illumina Exome Chip v1.0	Illumina Exome Chip v1.0	Illumina Exome Chip v1.0	Illumina Exome Chip v1.0	Illumina Human Exome v1.1 bead array	Illumina Human Exome Beadchip v1	Illumina Exome Chip v1.0	Illumina Exome Chip v1.0	Illumina Exome Chip v1.0	Illumina Exome Chip v1.0	Illumina HumanExome Beadchip 12 v1.1	Illumina HumanExome Beadchip 12 v1.1	Illumina Exome Chip v1.0	Illumina Exome Chip v1.0	Illumina Exome Chip v1.0	Infinium HumanExome	Infinium HumanExome	Illumina ExomeChip v1.0	Illumina Exome Chip v1.0	Illumina Exome Chip v1.0	Illumina HumanExome BeadChip v1.0	Illumina HumanExome BeadChip v1.0	Illumina HumanExome-12v1_A	Illumina HumanExome-12v1_A	Illumina Exome Chip v1.0	Illumina Exome Chip v1.0	Illumina HumanExome-12v1_A	Illumina HumanExome-12v1_A
	Genotyping centre	UT Houston, Human Genetics Center	UT Houston, Human Genetics Center	UT Houston, Human Genetics Center	UT Houston, Human Genetics Center	UT Houston, Human Genetics Center	Cedar Sinai	Cedar Sinai	Wellcome Trust Clinical Research Facility, Edinburgh, UK	Institute of Human Genetics, Department of Genomics, Life & Brain Center, University of Bonn, Bonn, Germany	The Centre National de Génotypage, France	Cedars Sinai	Cedars Sinai	Cambridge Genomic Services	Illumina FastTrack Genotyping facility	Wellcome Trust Sanger Institute	Lund University Diabetes Centre (LUDC)	Wellcome Trust Clinical Research Facility, Edinburgh, UK	Wake Forest	Wake Forest	Wellcome Trust Sanger Institue, Wellcome Trust Genome Campus, Hinxton, Cambridge, CB10 1HH	Wellcome Trust Sanger Institue, Wellcome Trust Genome Campus, Hinxton, Cambridge, CB10 1HH	Broad Institute	Cedars Sinai	Cedars Sinai	MSSM	MSSM	Broad institute	Broad institute	The Centre National de Génotypage, France	Genetic Laboratory, Erasmus MC	Uppsala SNP Technology Platform, Uppsala University Hospital, Sweden	Uppsala SNP Technology Platform, Uppsala University Hospital, Sweden
	Genotyping calling algorithm	Illumina GenomeStudio2011.1	Illumina GenomeStudio2011.1	Illumina GenomeStudio2011.1	Illumina GenomeStudio2011.1	Illumina GenomeStudio2011.1	Illumina GenomeStudio2011.1	Illumina GenomeStudio2011.1	Illumina GenomeStudio v2011.1	GenomeStudio v2011.1; zCall	GenCall followed by zCall	Illumina GenomeStudio2011.1	Illumina GenomeStudio2011.1	Illumina GenomeStudio2011.1 + zcall	Illumina GenomeStudio2011.1	Illuminus	Illuminus	Illumina GenomeStudio 2011.1	Illumina GenomeStudio2011.1	Illumina GenomeStudio2011.1	GenCall & zCall	GenCall & zCall	The Illumina GenomeStudio v2011.1 software was utilized with the GenTrain 2.0 clustering alogorith.	Illumina GenomeStudio2011.1	Illumina GenomeStudio2011.1	ZCALL	ZCALL	zcall	zcall	GenCall & zCall	Illumina GenomeStudio2011.1	zcall	zcall
	Joint calling performed?	Yes	Yes	Yes	Yes	Yes	Yes	Yes	No but used Cluster files provided by CHARGE	no	No	Yes	Yes	No	Yes	-	-	No but used Cluster files provided by CHARGE	Yes	Yes	no	no	Yes	Yes	Yes	no	no	yes	yes	no	yes	yes	yes
	Call rate by variant	Cuttoff >90%, mean 99.996%, range 91.15-100%	mean 99.7%, range 0-100%	mean 99.7%, range 0-100%	> 95%	> 95%	≥ 97%	≥ 97%	0.99	> 0.95	0.99	Filter of 98.5% call rate/ no subjects excluded Filter out P10GC < 0.38 / 12 subjects excluded	Filter of 96% call rate / 4 subjects excluded Filter out P10GC < 0.38 / 8 subjects excluded	0.97	≥ 97%	0.99	0.99	0.99	>95%	>95%	Excluded GenCall Call rate <95%, zCall call rate <99%	Excluded GenCall Call rate <95%, zCall call rate <99%	-	mean 99.7%, range 0-100%	mean 99.7%, range 0-100%	0.95	0.95	>=95%	>=95%	0.99	≥ 95%	>=95%	>=95%
SAMPLE QC	HWE for MAF >5% & p<1x10-6?	Yes	Yes	No	Yes	Yes	Yes	Yes	Yes	Yes	p value < 1e-4	Reported, not excluded	Reported, not excluded	1e-06	Yes	0.0001	0.0001	Yes	NA	NA	NA for SNP QC we used Gencall HWE p<1e-4 and flagged variants with zCall HWE with p<1e-4	NA for SNP QC we used Gencall HWE p<1e-4 and flagged variants with zCall HWE with p<1e-4	No	No	No	P < 10-4	P < 10-4	>=1*10-6	>=1*10-6	Yes	No	>=1*10-6	>=1*10-6
	Call rate by sample	Cutoff >95%, mean 99.996%, range 99.58-100%	Cutoff >95%, mean 99.77%, range 95-99.84%	Cutoff >95%, mean 99.77%, range 95-99.84%	> 95%	> 95%	≥ 97%	≥ 97%	0.97	> 0.99	0.99	Less than 99% call rate filtered out and/or SNPs with excessive Mendel error rate excluded. A total of 8950 SNPs excluded for one or both reasons	SNPs with 0% call rate and SNPs with excessive Mendel error rate excluded. 8587 such ecluded SNPs. NOTE: 48 SNPs with call rate between 78% and 95% were NOT filtered out.	0.98		0.99	0.99	0.97	>95%	>95%	Excluded <98%	Excluded <98%	-	-	-	0.98	0.98	>=99%	>=99%	0.99	≥95%	>=95%	>=95%
DATA ANALYSIS	Trait transformation GLUCOSE	Untransformed	Untransformed	Untransformed	Conversion to mmol/L	Conversion to mmol/L	none	none	none	none	none	Untransformed	Untransformed	none	None	none	none	none	none	none	raw values -> exclusions (non-fasted, FPG>7mmol/L) -> residuals after covariate adjustment (age, sex) -> inverse rank normalisation of residuals	raw values -> exclusions (non-fasted, FPG>7mmol/L) -> residuals after covariate adjustment (age, sex) -> inverse rank normalisation of residuals	Conversion to mmol/L	none	none	no	no	none	none	none	untransformed	none	none
	Trait transformation INSULIN	Natural log	Natural log	Natural log	Log-Transform of mU/L	Log-Transform of mU/L	log	log	Natural log	log	log transformed	Natural log	Natural log	natural logarithm	Natural log	natural logarithm	natural logarithm	NA	Natural log	Natural log	raw values -> exclusions (non-fasted, FPG>7mmol/L) -> residuals after covariate adjustment (age, sex, BMI) -> inverse rank normalisation of residuals	raw values -> exclusions (non-fasted, FPG>7mmol/L) -> residuals after covariate adjustment (age, sex, BMI) -> inverse rank normalisation of residuals	Natural log	log	log	NA	NA	log transformed	log transformed	log transformed	Natural log	log transformed	log transformed
	Adjustments	Age,age^2,SEX,PCs(two) and BMI for Insulin	Age,SEX,center, PCs and BMI for Insulin	Age,SEX,center, PCs and BMI for Insulin	Primary Components, Age, Sex, Center, BMI for FI and HOMA-IR	Primary Components, Age, Sex, Center, BMI for FI and HOMA-IR	age age2 sex site ±bmi	age age2 sex site ±bmi	age, age2, sex, PC1-3, (bmi for insulin)	age, sex, PC1, PC2	age, sex , pc1 to 10 (BMI for outcome insulin)	Age, age2, sex, center, platform, PCs, ± BMI	Age, age2, sex, PCs, ± BMI	age, sex, 10PCs	sex, age, age squared, cohort, BMI (insulin)	age, sex, fasting time (dummy variables indicating samples fasted for more than 6 hourse, between 4-6 hours, and without info), PC1-10 (+BMI for insulin analyses)	age, sex, fasting time (dummy variables indicating samples fasted for more than 8 hourse, between 4-8 hours, and without info), PC1-10 (+BMI for insulin analyses)	age, age2, sex, PC1-3	age, age2, sex, center, PC1-2, (bmi for insulin)	age, age2, sex, center, PC1-10, (bmi for insulin)	age, sex and BMI for FI	age, sex and BMI for FI	age, age2, sex, PC1-10, (BMI for insulin)	age, age2, sex, PC1-2, (bmi for insulin)	age, age2, sex, PC1-2, (bmi for insulin)	age, gender, PCs, BMI	age, gender, PCs, BMI	age, sex, nmds1-3 (BMI)	age, sex, nmds1-3 (BMI)	age, sex, PC1-10, study specific covariates	age, sexe, (BMI for outcome insulin)	age, sex, non-swedish origin (BMI)	age, sex, non-swedish origin (BMI)
	Analysis method	single-variant Wald test with glm() of R, SKAT with skatMeta R package	skatMeta R package	skatMeta R package	SkatCohort	SkatCohort	linear / logistic	linear / logistic	skatFamCohort using kinship based on ibs sharing	R package skatMeta (skatCohort)	skatCohort	Mixed; Weighted Sum (Madsen-Browning)	Mixed; Weighted Sum (Madsen-Browning)	Linear regression	Linear mixed effect models	linear regression	linear regression	skatFamCohort using kinship based on pedigree data	skatMeta	skatMeta	Linear mixed model	Linear mixed model	skatFamCohort	single-variant, buden, SKAT	single-variant, buden, SKAT	single-variant, SKAT	single-variant, SKAT			skatMeta	skatCohort
	Software for analysis	R	R	R	SAS, PLINK, R	SAS, PLINK, R	R	R	skatMeta v1.4.2 (R package)	R	skatmeta	SAS, R, SkatMeta	SAS, R, SkatMeta	skatMeta	LMEKIN (R package)	R (skatMeta)	R (skatMeta)	skatMeta v1.4.2 (R package)	skatMeta v1.4.2 (R package)	skatMeta v1.4.2 (R package)	R	R	skatMeta v1.4.2 (R package)	skatMeta v1.4.2 (R package)	skatMeta v1.4.2 (R package)	SKATmeta	SKATmeta	skatmeta	skatmeta	R	R	skatmeta	skatmeta
REFERENCES	Reference cohort (PMID)	17351290	2646917	2646917	3204420	3204420	1669507	1669507	19260139	10592368	16466435	8651220	8651220	20519560	-	14660243	14660243	22786799	10865790	10865790	NA	NA	16320381	12397006	12397006	21573225	21573225	16710446	16710446	14968294	1833235, 24258680	16238676	16238676
	Reference GWAS (PMID)	-	20031568	20031568	20400780, 20091798	20400780, 20091798	doi: 10.1161 / CIRCGENETICS.108.829747	doi: 10.1161 / CIRCGENETICS.108.829747	19260139	none	-	-	-	-	-	-	22885924	NA	NA	NA	NA	NA	21347282	NA	NA	23583978	23583978	NA	NA	-	-	na	na
	Website	http://www.hjarta.is	http://www2.cscc.unc.edu/aric/	http://www2.cscc.unc.edu/aric	http://www.cardia.dopm.uab.edu/	http://www.cardia.dopm.uab.edu/	http://www.chs-nhlbi.org/	http://www.chs-nhlbi.org/	http://www.hgu.mrc.ac.uk/people/a.wright_research_qtl.html	http://epic.iarc.fr/centers/germany.php	http://www.diabetesgenes.org/content/exeter-family-study-childhood-health	https://dsgweb.wustl.edu/fhscc/	https://dsgweb.wustl.edu/fhscc/	-	http://www.ncbi.nlm.nih.gov/projects/gap/cgi-bin/study.cgi?study_id=phs000007.v2.p1	-	-	www.generationscotland.org	http://www.grc.nia.nih.gov/branches/leps/healthabc/	http://www.grc.nia.nih.gov/branches/leps/healthabc/	http://www.helic.org/	http://www.helic.org/	http://www.jacksonheartstudy.org/jhsinfo/	http://www.mesa-nhlbi.org/	http://www.mesa-nhlbi.org/	http://icahn.mssm.edu/research/institutes/institute-for-personalized-medicine/innovation-and-technology/biome-platform	http://icahn.mssm.edu/research/institutes/institute-for-personalized-medicine/innovation-and-technology/biome-platform	http://www.procardis.org	http://www.procardis.org	http://www.egir.org/egirrisc/index.html	http://www.epib.nl/research/ergo.htm	NA	NA
