# Supplementary material for: Low-frequency and rare exome chip variants associate with fasting glucose and type 2 diabetes susceptibility
Source: Nat Commun. 2015 Jan 29;6:5897. doi: 10.1038/ncomms6897 (PMC4311266; doi:10.1038/ncomms6897)
Supplement: Supplementary Data 2 — Case definitions and sample size stratified by ancestry for all studies contributing to the type 2 diabetes association analyses [file ncomms6897-s3.xlsx]

## Sheet: SD2
Supplementary Data 2. Case defintions and sample size stratified by ancestry for all studies contributing to the type 2 diabetes association analyses
COHORT	Name	TOTAL		European Ancestry		African Ancestry		Asian Ancestry		Hispanic Ancestry		Cohort-based type 2 diabetes definition
		CASES	CONTROLS	CASES	CONTROLS	CASES	CONTROLS	CASES	CONTROLS	CASES	CONTROLS
AGES	Age, Gene/ Environment, Susceptibility--Reykjavik (AGES)	341	2642	341	2642	0	0	0	0	0	0	FG ≥7 mmol/l, self-report, use of diabetes medication. DM dx AGE<40 excluded.
ARIC	Atherosclerosis Risk in Communities Study (ARIC)	1636	12502	952	9906	684	2596	0	0	0	0	FG ≥7 mmol/L, self-report diabetes, use of diabetes medication, or nonfasting glucose ≥ 11.1 mmol/L
BioMe	Biobank Me (BioMe)	3173	7897	373	2047	1160	2654	0	0	1640	3196	FG > 7 mmol/L or use of diabetes medication
CARDIA	Coronary Artery Risk Development in Young Adults (CARDIA)	288	2701	93	1581	195	1120	0	0	0	0	FG > 7 mmol/L or use of diabetes medication
CHS	Cardiovascular Health Study (CHS)	1249	2859	952	2429	297	430	0	0	0	0	FG > 7 mmol/L, use of insulin or oral hypoglycemic agents
EPIC-Potsdam	EPIC-Potsdam	885	2232	885	2232	0	0	0	0	0	0	Physician confirmed self report
FamHS	Family Heart Study (FamHS)	125	1101	125	1101	0	0	0	0	0	0	FG > 7 mmol/L or use of diabetes medication
FHS	Framingham Heart Study (FHS)	479	831	479	831	0	0	0	0	0	0	Random glucose ≥ 11.1 mmol/L or use of diabetic medication (original cohort); FG > 7 mmol/L or use of diabetes medication or HbA1c ≥ 6.5 % or 2 hour glucose ≥ 11.1 mmol/L (offspring & gen 3 cohorts)
GS	Generation Scotland (GS)	307	5673	307	5673	0	0	0	0	0	0	FG >7 mmol/L or self report
GeneSTAR	GeneSTAR	201	372	110	247	91	125	0	0	0	0	FG ≥ 7 mmol/L, self report, or use of diabetes medication
GoMAP/ TEENAGE	GoMAP/ TEENAGE	422	391	422	391	0	0	0	0	0	0	Physician diagnosis, follow-up in outpatient T2D centers and receiving anti-hyperglycemic agents, or FG≥ 7.0 mmol/l, 2hrG ≥ 11.1 mmol/l, NFG ≥11.1 mmol/l with T2D symptoms, NFG: 5.6-11.1mmol/L - T2D confirmed with FG or OGTT
HABC	Health, Aging, and Body Composition Study (HABC)	280	2133	151	1369	129	764	0	0	0	0	FG≥ 7mmol/L, WHO 1999 recommendations, self-report, use of diabetes medication
INCIPE	INCIPE	184	1749	184	1749	0	0	0	0	0	0	FG ≥7 mmol/L or self report
InterAct	InterAct	2300	3700	2300	3700	0	0	0	0	0	0	Clinically ascertained and verified
JHS	Jackson Heart Study (JHS)	250	1281	0	0	250	1281	0	0	0	0	Self report, use of diabetes mediciation, ADA 2004
MESA	Multi-Ethnic Study of Atherosclerosis (MESA)	827	5523	160	2339	291	1356	103	664	273	1164	FG > 7 mmol/L or use of diabetes medication
PROCARDIS Cases	Precocious Coronary Artery Disease (PROCARDIS)	262	1135	262	1135	0	0	0	0	0	0	FG ≥7mmol/l, self report at enrolment, use of diabetes medication
PROCARDIS Controls	Precocious Coronary Artery Disease (PROCARDIS)	22	461	22	461	0	0	0	0	0	0	FG ≥7mmol/l, self report at enrolment, use of diabetes medication
Rotterdam Study	Rotterdam Study	324	2658	324	2658	0	0	0	0	0	0	Non-fasting glucose ≥ 11.1 mmol/L OR 2h glucose ≥ 11.1 mmol/L (non-fasting at timepoint zero) OR use of diabetes medication
SCARF Cases	Stockholm Coronary Artery Risk Factor study (SCARF)	32	316	32	316	0	0	0	0	0	0	FG ≥7mmol/l, self report at enrolment, use of diabetes medication
SCES	Singapore Chinese Eye Study (SCES)	338	2154	0	0	0	0	338	2154	0	0	Random glucose ≥ 11.1mmol/L or use of diabetes medication or self-reported history or HbA1c ≥6.5
TUDR/CHES	TUDR/CHES	800	1268	0	0	0	0	800	1268	0	0	Physician diagnosis
WGHS	Women's Genome Health Study (WGHS)	1766	20298	1766	20298	0	0	0	0	0	0	Self report
TOTAL		16491	81877	10240	63105	3097	10326	1241	4086	1913	4360
		TOTAL		European Ancestry		African Ancestry		Asian Ancestry		Hispanic Ancestry
		CASES	CONTROLS	CASES	CONTROLS	CASES	CONTROLS	CASES	CONTROLS	CASES	CONTROLS
