# Supplementary material for: Low-frequency and rare exome chip variants associate with fasting glucose and type 2 diabetes susceptibility
Source: Nat Commun. 2015 Jan 29;6:5897. doi: 10.1038/ncomms6897 (PMC4311266; doi:10.1038/ncomms6897)
Supplement: Supplementary Data 3 — Association of significant FG and FI SNVs with T2D in combined ancestry analyses and stratfied by European and African ancestry [file ncomms6897-s4.xlsx]

## Sheet: SD3
Supplementary Data 3. Association of significant FG and FI SNVs with T2D in combined ancestry analyses and stratfied by European and African ancestry
Gene	rsID	Chr	Build 37 position	Alleles			Combined ancestry analysis*					European ancestry analysis					African ancestry analysis
				Effect	Other		EAF	OR (95%CI)	p	N		EAF	OR (95%CI)	p	N		EAF	OR (95%CI)	p	N
COBLL1	rs10195252	2	165513091	C	T		0.47	0.95 (0.91-0.99)	0.0095	50380		0.41	0.97 (0.92-1.02)	0.18	38567		0.27	0.92 (0.84-1.00)	0.048	9609
COBLL1	rs7607980	2	165551201	C	T		0.12	0.93 (0.89-0.96)	0.00017	98316		0.13	0.94 (0.90-0.99)	0.016	73329		0.16	0.90 (0.83-0.98)	0.013	13423
G6PC2	rs142189264	2	169757930	T	C		0.00055	1.16 (0.68-1.97)	0.6	98316		0.00064	1.26 (0.69-2.29)	0.46	73329		0.00022	2.76 (0.33-23.05)	0.35	13423
G6PC2	rs149874491	2	169757953	C	A		6.5e-05	0.64 (0.10-4.18)	0.64	84178		8.8e-05	0.64 (0.10-4.18)	0.64	62471
G6PC2	rs201561079	2	169758029	C	T		0.00033	1.01 (0.55-1.84)	0.98	98316		9.5e-05	0.94 (0.23-3.82)	0.94	73329		0.00082	1.66 (0.56-4.97)	0.36	13423
G6PC2	rs199682245	2	169758044	T	A		0.00015	1.01 (0.37-2.73)	0.98	91523		0.00013	1.22 (0.30-5.01)	0.79	66536		0.00015	7.54 (0.52-108.70)	0.14	13423
G6PC2	rs184807114	2	169761042	T	C		4.6e-05	0.53 (0.14-2.08)	0.36	98316		6.8e-06	0.31 (0.00-122.02)	0.7	73329
G6PC2	rs187707963	2	169761057	G	A		6.5e-05	3.18 (0.67-14.97)	0.14	84263							0.00052	3.97_(0.78-20.09)	0.096	9609
G6PC2	rs560887	2	169763148	A	G		0.25	1.03 (0.99-1.07)	0.098	79654		0.29	1.02 (0.98-1.06)	0.34	62471		0.056	1.08 (0.92-1.25)	0.35	10143
G6PC2	rs2232322	2	169763244	G	A		0.00028	1.50 (0.75-2.99)	0.25	98316		0.00024	1.40 (0.58-3.37)	0.45	73329		0.00041	2.26 (0.52-9.84)	0.28	13423
G6PC2	rs145050507	2	169763245	C	T		0.00062	0.55 (0.31-0.97)	0.04	98316		0.00078	0.54 (0.30-0.98)	0.044	73329		0.00019	0.27 (0.03-2.23)	0.22	13423
G6PC2	rs138726309	2	169763262	T	C		0.0025	1.13 (0.87-1.48)	0.35	98316		0.0032	1.21 (0.92-1.60)	0.18	73329		0.00034	0.27 (0.05-1.37)	0.11	13423
G6PC2	rs2232323	2	169764141	C	A		0.0065	0.98 (0.83-1.15)	0.81	98316		0.008	0.95 (0.80-1.13)	0.56	73329		0.0013	0.87 (0.38-1.98)	0.74	13423
G6PC2	rs492594	2	169764176	C	G		0.44	0.97 (0.94-0.99)	0.013	98316		0.45	0.97 (0.94-1.01)	0.1	73329		0.32	0.94 (0.88-1.00)	0.069	13423
G6PC2	rs145217135	2	169764210	C	T		5.6e-05	1.11 (0.20-6.18)	0.9	98316		6.1e-05	1.63 (0.24-11.10)	0.62	73329		3.7e-05	0.23 (0.00-16.01)	0.5	13423
G6PC2	rs147360987	2	169764269	T	C		8.1e-05	0.51 (0.15-1.66)	0.26	98316							0.00052	0.45_(0.12-1.65)	0.23	13423
G6PC2	rs150538801	2	169764287	C	T		0.00047	0.76 (0.43-1.36)	0.36	98316		0.00057	0.92 (0.49-1.70)	0.78	73329		0.00019	0.27 (0.03-2.74)	0.27	13423
G6PC2	rs148689354	2	169764338	G	A		0.00027	1.45 (0.75-2.81)	0.27	98316							0.0018	1.17_(0.57-2.38)	0.67	13423
G6PC2	rs146779637	2	169764368	T	C		0.0021	0.95 (0.70-1.28)	0.72	98316		0.0026	0.93 (0.67-1.28)	0.65	73329		0.00045	5.56 (1.19-25.95)	0.029	13423
G6PC2	rs200336133	2	169764449	T	C		1.5e-05	0.18 (0.01-4.10)	0.28	98316		2e-05	0.18 (0.01-4.10)	0.28	73329
G6PC2	rs137857125	2	169764459	T	C		6.6e-05	0.68 (0.22-2.10)	0.5	98316							0.00022	1.26_(0.19-8.39)	0.81	13423
G6PC2	rs2232326	2	169764491	C	T		0.0053	1.08 (0.92-1.27)	0.35	98316		0.0022	1.15 (0.84-1.58)	0.38	73329		0.0027	0.99 (0.54-1.82)	0.98	13423
SLC2A2	rs11920090	3	170717521	A	T		0.17	0.95 (0.92-0.99)	0.0068	93792		0.13	0.94 (0.89-0.98)	0.0059	73329		0.35	0.97 (0.91-1.03)	0.3	13423
SLC2A2	rs5400	3	170732300	A	G		0.18	0.96 (0.93-0.99)	0.015	98316		0.13	0.94 (0.89-0.98)	0.0066	73329		0.45	0.98 (0.92-1.04)	0.46	13423
RREB1	rs675209	6	7102084	T	C		0.31	1.02 (0.99-1.05)	0.27	90675		0.26	1.01 (0.97-1.04)	0.79	70212		0.45	1.03 (0.97-1.10)	0.31	13423
RREB1	rs35742417	6	7247344	A	C		0.17	0.95 (0.92-0.98)	0.0043	98316		0.17	0.94 (0.90-0.98)	0.0031	73329		0.21	0.98 (0.91-1.06)	0.6	13423
GLP1R	rs10305492	6	39046794	A	G		0.013	0.86 (0.76-0.96)	0.01	98316		0.016	0.84 (0.74-0.95)	0.0071	73329		0.0028	1.17 (0.65-2.08)	0.6	13423
SLC30A8	rs13266634	8	118184783	T	C		0.28	0.91 (0.88-0.94)	1.3e-09	98316		0.3	0.92 (0.89-0.95)	4.1e-06	73329		0.092	0.94 (0.84-1.04)	0.21	13423
SLC30A8	rs11558471	8	118185733	G	A		0.28	0.91 (0.88-0.94)	2.1e-09	93792		0.31	0.92 (0.89-0.95)	7.2e-07	73329		0.095	0.93 (0.84-1.04)	0.2	13423
IKBKAP	rs17853166	9	111679940	C	T		0.02	1.02 (0.93-1.12)	0.68	98316		0.026	1.02 (0.92-1.12)	0.77	73329		0.0041	1.12 (0.70-1.79)	0.64	13423
IKBKAP	rs16913693	9	111680359	G	T		0.058	0.99 (0.93-1.04)	0.61	93792		0.026	1.02 (0.92-1.13)	0.72	73329		0.24	0.97 (0.90-1.04)	0.38	13423
IKBKAP	rs76817627	9	111696795	T	C		0.022	1.01 (0.92-1.11)	0.81	98316		0.026	1.01 (0.92-1.12)	0.77	73329		0.016	1.02 (0.81-1.29)	0.84	13423
ABO	rs507666	9	136149399	A	G		0.18	1.05 (1.01-1.09)	0.007	93792		0.2	1.05 (1.00-1.09)	0.028	73329		0.11	1.09 (0.99-1.20)	0.096	13423
ABO-SURF6	rs651007	9	136153875	A	G		0.2	1.05 (1.01-1.08)	0.011	90675		0.22	1.04 (1.00-1.09)	0.035	70212		0.14	1.06 (0.97-1.16)	0.18	13423
ABO-SURF6	rs579459	9	136154168	C	T		0.2	1.04 (1.01-1.08)	0.013	90675		0.22	1.04 (1.00-1.09)	0.037	70212		0.14	1.06 (0.97-1.16)	0.19	13423
ABO-SURF6	rs635634	9	136155000	A	G		0.18	1.04 (1.01-1.08)	0.017	90675		0.19	1.04 (1.00-1.09)	0.056	70212		0.11	1.08 (0.98-1.19)	0.11	13423
GPSM1	rs60980157	9	139235415	T	C		0.23	0.95 (0.92-0.98)	0.00092	94208		0.25	0.93 (0.89-0.97)	0.00018	69948		0.23	1.04 (0.96-1.12)	0.34	12696
DNLZ	rs3829109	9	139256766	A	G		0.25	0.95 (0.92-0.98)	0.0014	89684		0.27	0.96 (0.92-0.99)	0.018	69948		0.17	0.93 (0.85-1.01)	0.082	12696
MADD	rs35233100	11	47306630	T	C		0.049	0.96 (0.90-1.02)	0.23	98316		0.061	0.96 (0.90-1.03)	0.27	73329		0.011	0.88 (0.65-1.19)	0.42	13423
MADD	rs7944584	11	47336320	T	A		0.24	0.96 (0.93-0.99)	0.014	93792		0.28	0.96 (0.92-0.99)	0.013	73329		0.051	1.08 (0.93-1.24)	0.31	13423
Analyses adjusted for sex, age, cohort effects and up to 10 principal components in up to 16,491 T2D cases and 81,877 controls in the combined ancestry analysis, 10,240 T2D cases and 63,105 controls in the European ancestry analysis, and 3,097 T2D cases and 10,326 controls in the African ancestry analysis. Odds ratios are reported per copy of the minor allele. * African Asian, European, Hispanic.…
