# Supplementary material for: Low-frequency and rare exome chip variants associate with fasting glucose and type 2 diabetes susceptibility
Source: Nat Commun. 2015 Jan 29;6:5897. doi: 10.1038/ncomms6897 (PMC4311266; doi:10.1038/ncomms6897)
Supplement: Supplementary Data 4 — Association of GLP1R SNVs from whole exome sequencing with fasting glucose by chromosome position [file ncomms6897-s5.xlsx]

## Sheet: SD4
Supplementary Data 4. Association of GLP1R SNVs from whole exome sequencing with fasting glucose by chromosome position
rsID	Chr	Build 37 position	Variation type	EAF	N	Beta	SE	p	On exome chip
rs10305419	6	39016570	UTR5	0.00168067	1196	-0.337768	0.3251	0.29882
rs10305420	6	39016636	nonsynonymous	0.371525	2534	0.0162976	0.0193425	0.399465
rs10305421	6	39016675	nonsynonymous	0.00341805	2534	0.00477047	0.148281	0.974335
rs10305422	6	39016801	intronic	0.000421585	1196	-0.376655	0.622325	0.54502
	6	39024105	intronic	0.000133639	4216	0.200543	0.488667	0.681521
	6	39024119	intronic	0.00125418	1196	0.375453	0.413347	0.363707
rs10305436	6	39024156	intronic	0.000364831	5554	0.286947	0.251131	0.253197
rs142426070	6	39024199	synonymous	0.000180175	5554	-0.185844	0.364954	0.610594
rs10305437	6	39024238	synonymous	0.000360194	5554	0.285356	0.251134	0.255844
rs199816840	6	39024268	synonymous	0.000118678	4216	-0.956008	0.487924	0.0500734
rs200346220	6	39024302	intronic	0.0020903	1196	-0.38324	0.295328	0.194399
rs10305443	6	39025043	intronic	0.0419111	1196	0.0464467	0.0682807	0.496358
	6	39025053	intronic	0.00083612	1196	-0.858971	0.481821	0.0746254
	6	39025105	intronic	0.00083612	1196	0.621261	0.471368	0.187505
rs116391897	6	39025159	intronic	0.00530885	5412	-0.0114486	0.0736411	0.876455
	6	39025160	intronic	0.000715268	4216	0.180277	0.199488	0.366156
	6	39025189	intronic	0.000118596	4216	1.14826	0.599555	0.0554678
	6	39025270	synonymous	0.000118596	4216	-0.487833	0.48844	0.317913
rs10305444	6	39025309	synonymous	0.00106797	11547	0.0179333	0.115824	0.876953
	6	39025334	nonsynonymous	0.000118964	4216	0.224744	0.490582	0.646869
	6	39025361	intronic	0.00011917	4216	0.275907	0.487941	0.571767
rs375435778	6	39025364	intronic	9.02e-05	5554	-1.43198	1.22711	0.243227
rs113052568	6	39025370	intronic	9.08e-05	5554	-0.0839081	0.488472	0.863613
rs201425832	6	39025371	intronic	0.000315251	4918	0.201065	0.310996	0.517942
rs200013975	6	39025373	intronic	9.08e-05	5554	0.215264	0.48818	0.659249
rs201001300	6	39025377	intronic	0.000843757	5412	-0.0582695	0.190417	0.759597
rs201068918	6	39025389	intronic	0.00345118	8619	-0.150978	0.0760248	0.0470439
rs201961996	6	39025404	intronic	0.000382164	6750	0.450063	0.269933	0.095452
	6	39025414	intronic	0.000135692	4216	0.0961488	0.48818	0.843864
	6	39025424	intronic	0.000156886	4216	-0.397322	0.488205	0.415736
	6	39025459	intronic	0.00672269	1196	-0.175331	0.161179	0.276681
	6	39025465	intronic	0.00589226	1196	0.294396	0.165535	0.0753297
	6	39033401	intronic	0.000131497	4216	0.0457363	0.487987	0.925328
	6	39033416	intronic	0.00173285	4216	-0.0693492	0.152508	0.649308
	6	39033418	intronic	0.000123617	4216	0.146119	0.48802	0.764626
rs201399990	6	39033445	intronic	0.000120274	4216	0.161807	0.60368	0.788673
rs200291760	6	39033468	intronic	0.000357451	4216	-0.11837	0.299636	0.69281
rs201355669	6	39033490	nonsynonymous	0.000118637	4216	0.849143	0.488142	0.0819396
rs139817433	6	39033491	synonymous	9.01e-05	5554	-0.19921	0.488277	0.683284
rs201498303	6	39033501	nonsynonymous	0.000725689	702	0.371795	0.544252	0.494524
rs146487412	6	39033530	synonymous	0.00018005	5554	-0.458016	0.345428	0.184861
	6	39033571	nonsynonymous	0.000713267	702	-0.148167	0.543581	0.78518
	6	39033573	nonsynonymous	0.000713267	702	-0.148167	0.543581	0.78518
	6	39033574	stopgain	0.000716332	702	-0.146822	0.543578	0.787081
	6	39033578	synonymous	0.000118596	4216	-0.0997261	0.488671	0.838294
rs3765468	6	39033593	synonymous	0.0715566	14118	0.00642196	0.0125839	0.609819
	6	39033594	stopgain	0.000118596	4216	0.233261	1.23083	0.849689
rs3765467	6	39033595	nonsynonymous	0.00224325	14118	0.0108741	0.0695749	0.875802
rs147627784	6	39033597	nonsynonymous	0.00018005	5554	-0.1975	0.345254	0.567293
rs6918287	6	39033602	synonymous	0.414578	13416	-0.0501811	0.033166	0.130272
rs377706361	6	39033617	intronic	9e-05	5554	-0.861153	1.22648	0.482595
	6	39033669	intronic	0.000119542	4216	-0.639694	0.487932	0.189847
rs3765466	6	39033778	intronic	0.479097	1196	0.0281249	0.0278894	0.313241
	6	39033805	intronic	0.00041806	1196	0.723045	0.631013	0.251858
rs9296276	6	39033898	intronic	0.364854	1196	-0.0321583	0.0284173	0.257785
rs10305456	6	39033902	intronic	0.0335643	5412	-0.0266732	0.0311714	0.392166
	6	39034017	synonymous	0.000118596	4216	-0.499723	0.488474	0.306295
	6	39034031	nonsynonymous	0.000118965	4216	0.296409	0.600027	0.621311
rs199825566	6	39034048	nonsynonymous	0.000118596	4216	-0.810847	0.488022	0.0966136
	6	39034050	synonymous	0.000118637	4216	0.24137	0.488031	0.620897
rs200771257	6	39034053	synonymous	0.000646711	5412	0.124379	0.231396	0.590912
rs61754624	6	39034071	synonymous	0.000547352	10351	0.00552043	0.15417	0.971436
rs6923761	6	39034072	nonsynonymous	0.334356	7452	-0.024747	0.0096652	0.0104545	Yes-rs6923761
	6	39034090	intronic	0.000118678	4216	0.895111	0.488317	0.0667945
rs200473718	6	39034091	intronic	9.01e-05	5554	0.895111	0.488317	0.0667945
rs10305457	6	39034095	intronic	0.100997	14118	0.040919	0.0107477	0.000140527	No-rs10305457
rs10305458	6	39034126	intronic	0.00070823	11767	0.00611959	0.131771	0.962959
rs4711571	6	39034195	intronic	0.158445	1196	0.0080309	0.0371934	0.829048
rs4711572	6	39034210	intronic	0.474916	1196	0.0194456	0.0279315	0.486311
rs9296277	6	39034248	intronic	0.475334	1196	0.017847	0.0278907	0.522243
	6	39034255	intronic	0.00459866	1196	-0.180445	0.199626	0.366039
rs10305460	6	39034284	intronic	0.00167504	1196	0.852629	0.323224	0.0083423	No-rs10605460
rs9296278	6	39034307	intronic	0.480169	1196	-0.0049912	0.0255733	0.845258
rs201096507	6	39040612	intronic	0.000118637	4216	-0.855068	0.488474	0.0800341
	6	39040639	nonsynonymous	0.000118596	4216	-0.255342	1.2264	0.835069
rs2235868	6	39040654	synonymous	0.493903	14118	-0.00661591	0.0064868	0.307774
rs10305474	6	39040693	synonymous	0.000691978	11053	-0.0820917	0.150687	0.585904
rs10305475	6	39040701	synonymous	0.000450126	5554	0.07157	0.239691	0.765251
rs138965775	6	39040753	nonsynonymous	0.000130718	7672	-0.473062	0.403027	0.240486
rs201611272	6	39040779	synonymous	0.000373692	1338	-0.544651	0.549091	0.32124
	6	39041305	intronic	0.000246968	4216	-0.146526	0.345169	0.671198
	6	39041317	intronic	0.000120588	4216	1.7253	1.23063	0.160926
rs200088657	6	39041418	synonymous	9e-05	5554	-0.619199	1.23067	0.614867
rs144690684	6	39041467	nonsynonymous	0.000373692	1338	-0.402828	0.550768	0.464539
rs1042044	6	39041502	nonsynonymous	0.481873	13416	-0.00246789	0.00672356	0.713581	Yes
rs145619754	6	39041524	nonsynonymous	0.00061556	8125	0.0751361	0.20132	0.708987	Yes
rs375865648	6	39041537	nonsynonymous	0.000373692	1338	-0.213424	0.55088	0.698442
rs190248812	6	39041602	intronic	0.0029862	5412	-0.0236651	0.106216	0.82369
rs114247779	6	39041627	intronic	0.000127648	4216	-0.599957	0.488076	0.218986
rs10305478	6	39041693	intronic	0.0543478	1196	-0.00696345	0.0602687	0.908017
rs10305479	6	39041710	intronic	0.0639632	1196	0.01791	0.0550108	0.744747
	6	39046072	intronic	0.000118596	4216	-0.319489	0.488311	0.512935
rs200792917	6	39046146	nonsynonymous	0.000118596	4216	1.04836	0.487999	0.0316907	No-rs200792917
rs202152738	6	39046154	nonsynonymous	0.000986582	2534	0.0126157	0.278405	0.963857
rs201064909	6	39046186	intronic	0.000596284	4216	0.171479	0.268114	0.52245
rs377229216	6	39046187	intronic	0.000373692	1338	0.0167457	0.549252	0.975678
rs761387	6	39046201	intronic	0.08992	14118	0.0310497	0.0114649	0.00676406	No-rs761387
rs2277110	6	39046544	intronic	0.0481261	1196	0.00931372	0.059554	0.875725
	6	39046629	intronic	0.00125418	1196	0.289626	0.354588	0.414045
rs742762	6	39046644	intronic	0.0902716	5412	-0.0354053	0.0192024	0.0652127
rs742761	6	39046655	intronic	0.0643439	5412	-0.0113695	0.0219756	0.604897
rs200092364	6	39046702	intronic	0.000237192	4216	-0.338825	0.34544	0.326666
rs202131564	6	39046703	intronic	0.000360101	5554	-0.194365	0.295669	0.51094
rs200291286	6	39046714	intronic	0.000118596	4216	0.384134	0.488455	0.431618
rs201451844	6	39046728	intronic	0.00163121	11053	-0.0143176	0.0952838	0.880557
rs376187336	6	39046729	intronic	9e-05	5554	1.16482	0.600306	0.0523333
rs10305492	6	39046794	nonsynonymous	0.0181685	14118	-0.0723004	0.0285095	0.0112125	Yes-rs10305492(A316T)
rs201383288	6	39046824	intronic	0.000540151	5554	-0.227184	0.237304	0.33839
	6	39046858	intronic	0.000237192	4216	0.714835	0.868403	0.410417
rs761386	6	39046871	intronic	0.029284	14118	0.0867122	0.0193682	7.57e-06	No-rs761386
rs202144978	6	39046872	intronic	0.00222222	6750	0.25366	0.113531	0.0254645	No-rs202144978
	6	39046920	synonymous	0.000118596	4216	-0.540946	0.487994	0.267642
rs140519519	6	39046923	synonymous	9e-05	5554	1.79362	1.23329	0.145855
rs10305493	6	39046931	nonsynonymous	0.000159847	6256	0.813507	0.496955	0.101634
rs147399881	6	39046971	synonymous	9e-05	5554	0.235251	0.601397	0.695669
rs369825346	6	39046981	intronic	0.000159961	6256	-0.332949	0.363141	0.359217
	6	39047075	intronic	0.000250768	4216	0.779647	0.378469	0.0393981
rs375656380	6	39047290	intronic	0.000373692	1338	-0.223031	0.549242	0.68469
rs10305494	6	39047303	intronic	0.00093324	6970	0.294607	0.134162	0.0280989	No-rs10305494
rs201410487	6	39047316	intronic	0.000204665	4918	-0.20751	0.402662	0.606311
rs201767951	6	39047320	intronic	0.000373692	1338	0.109536	0.549414	0.841975
rs372770546	6	39047346	synonymous	0.000373692	1338	0.303083	0.550481	0.581923
rs375885209	6	39047394	synonymous	0.00018005	5554	-0.173953	0.365474	0.634099
	6	39047399	nonsynonymous	0.000118637	4216	-0.324556	0.488453	0.506398
	6	39047407	nonsynonymous	0.000714286	702	-0.0196949	0.543506	0.971094
	6	39047409	nonsynonymous	0.000715308	702	-0.018363	0.543504	0.973048
	6	39047410	nonsynonymous	0.000713267	702	-0.0170607	0.543505	0.974958
	6	39047411	nonsynonymous	0.000712251	702	-0.0177444	0.543504	0.973955
rs12212036	6	39047418	synonymous	0.00569506	14118	0.0509862	0.0436061	0.242305
rs61733062	6	39047423	nonsynonymous	0.000697747	9321	-0.0538022	0.167694	0.748335	Yes
	6	39048370	intronic	0.00041806	1196	-0.0524115	0.631277	0.933832
	6	39048374	intronic	0.000118678	4216	0.912413	0.488031	0.0615424
rs1126476	6	39048491	synonymous	0.499891	14118	0.00363477	0.00646492	0.573959
	6	39048569	intronic	0.000101667	4918	0.135199	1.22608	0.912196
rs10305500	6	39048708	intronic	0.0146689	1196	0.0699007	0.109061	0.521566
	6	39053581	intronic	0.000120969	4216	0.180722	0.488242	0.711271
rs200820035	6	39053646	intronic	8.02e-05	6256	-0.250401	0.543362	0.644916
	6	39053659	intronic	0.000118596	4216	-0.944253	1.22649	0.441369
rs368940624	6	39053698	nonsynonymous	9e-05	5554	-0.471454	0.600212	0.432173
rs372179920	6	39053699	synonymous	0.00018005	5554	-0.772818	0.36511	0.0342876	No-rs372179920
rs146868158	6	39053718	nonsynonymous	0.000606324	7423	0.127824	0.173008	0.460007	Yes
rs10305510	6	39053719	nonsynonymous	0.000360101	5554	-0.090274	0.274897	0.742615	Yes
	6	39053724	nonsynonymous	0.000715308	702	0.0482657	0.543364	0.929219
rs201672448	6	39053791	nonsynonymous	0.000321268	4669	1.46428	0.45446	0.00127287	No-rs201672448
rs201020486	6	39053804	synonymous	0.00018005	5554	-0.269911	0.345352	0.434478
rs148862435	6	39053806	nonsynonymous	9e-05	5554	-0.747932	0.599901	0.212486
rs143473395	6	39053825	synonymous	0.000600544	6709	-0.17572	0.191682	0.359287
rs369150149	6	39053851	UTR3	0.000373692	1338	-0.113539	0.548966	0.836148
rs10305511	6	39053890	UTR3	9e-05	5554	-0.354053	0.553687	0.522533
rs200549507	6	39053936	UTR3	0.000255388	9013	-0.359254	0.348236	0.302241
Fasting glucose concentrations were adjusted for sex, age, cohort effects and up to 10 principal components in up to 14,118 non-diabetic individuals of European ancestry; beta coefficient units are in mmol/L. Effects are reported per copy of the minor allele. Bolded rows are associations at p<.05. 198 SNVs were monomorphic. EAF: effect allele frequency; N: Sample Size; UTR: untranslated region.
