# Supplementary material for: Low-frequency and rare exome chip variants associate with fasting glucose and type 2 diabetes susceptibility
Source: Nat Commun. 2015 Jan 29;6:5897. doi: 10.1038/ncomms6897 (PMC4311266; doi:10.1038/ncomms6897)
Supplement: Supplementary Data 5 — Single variant association results for rare coding variants (included in gene-based analyses) and common variants at G6PC2 on fasting glucose [file ncomms6897-s6.xlsx]

## Sheet: SD5
Supplementary Data 5. Single variant association results for rare coding variants (included in gene-based analyses) and common variants at G6PC2 on fasting glucose
Variation type	rsID	Chr	Build 37 position	Alleles		SIFT	Poly-Phen		Combined ancestry analysis									European ancestry analysis									African ancestry analysis
				Effect	Other				MAF	N	Beta	SE	p	pcond1	pcond2	pcond3		MAF	N	Beta	SE	p	pcond1	pcond2	pcond3		MAF	N	Beta	SE	pcond1	pcond2	pcond3	pcond3
Rare SNVs
S30F	rs142189264	2	169757930	T	C	0	0.997		0.000418438	59748	-0.0393223	0.0729491	0.589861	0.731797	0.621968	0.726042		0.000461512	49838	-0.0321133	0.0752067	0.669379	0.634497	0.715132	0.645219
I38l	rs149874491	2	169757953	C	A	0.49	0.172
I63T	rs201561079	2	169758029	C	T	0	0.007
N68I	rs199682245	2	169758044	T	A	0	1
Y124C	rs187707963	2	169761057	G	A	0.01	1
I171V	rs2232322	2	169763244	G	A	0.14	0.046		0.000175749	59748	-0.000859861	0.118128	0.994192	0.660141	0.377691	0.642566
I171T	rs145050507	2	169763245	C	T	0.08	0.211		0.000769956	59748	-0.106921	0.067038	0.110729	0.102056	0.593158	0.101424		0.000862824	49838	-0.0979619	0.0693349	0.157691	0.154937	0.383861	0.14715
H177Y	rs138726309	2	169763262	T	C	0	1		0.0032722	59748	-0.111825	0.0290126	0.000116033	7.38503e-07	0.000551399	6.43795e-07		0.00383255	49838	-0.117693	0.029322	5.97475e-05	3.40025e-07	0.000357307	3.04346e-07
Y207S	rs2232323	2	169764141	C	A	0.02	0.999		0.00593554	59748	-0.107585	0.0193287	2.60558e-08	0.00940656	0.192027	0.0200852		0.00686485	49838	-0.108456	0.0195484	2.88821e-08	0.01064	0.195377	0.0210803		0.00124241	9664	-0.0863389	0.131743	0.512236	0.630693	0.872222	0.769349
I230T	rs145217135	2	169764210	C	T	0	0.546
H250Y	rs147360987	2	169764269	T	C	0.02	0.998
F256L	rs150538801	2	169764287	C	T	0.03	0.041		0.000451926	59748	0.079122	0.0869613	0.3629	0.638362	0.255079	0.621445		0.000491614	49838	0.0832388	0.0935812	0.373744	0.570785	0.248703	0.556183
I273V	rs148689354	2	169764338	G	A	0.04	0		0.000318002	59748	0.0678386	0.103037	0.510288	0.489015	0.729323	0.373664											0.00196606	9664	0.0678386	0.103037	0.510288	0.489015	0.729323	0.373664
R283X	rs146779637	2	169764368	T	C	0.82	.		0.00257354	59748	-0.1853	0.0287091	1.08649e-10	3.04037e-06	0.000346774	5.7277e-06		0.00299475	49838	-0.183876	0.0289568	2.15322e-10	6.94539e-06	0.000674243	1.17969e-05
S324P	rs2232326	2	169764491	C	T	0.01	1		0.0019166	59748	-0.213938	0.0340645	3.37736e-10	0.000104967	5.60121e-06	1.07553e-05		0.00171575	49838	-0.23164	0.0379579	1.04393e-09	0.00050864	2.24e-05	5.54905e-05		0.00294942	9664	-0.134418	0.0777218	0.0837243	0.0851967	0.0993798	0.0757767
Common SNVs
intronic A/G	rs560887	2	169763148	A	G				0.258484	47501	-0.0794948	0.00401847	4.22528e-87	3.79673e-06	NA	NA		0.29385	40099	-0.0799218	0.00408917	4.57323e-85	5.43257e-05	NA	NA		0.0585017	7156	-0.063871	0.0229468	0.00537862	0.00637032	NA	NA
V219L	rs492594	2	169764176	C	G	1	0		0.433007	59748	0.0125091	0.00311221	5.83527e-05	2.78391e-09	1.15544e-11	1.43158e-14		0.454704	49838	0.0160915	0.00330566	1.12805e-06	2.36248e-08	2.5508e-11	1.07182e-13		0.321429	9664	-0.0156456	0.00934181	0.0939747	0.0409018	0.106202	0.0296073
intergenic	rs563694	2	169774071	G	T	0	0		0.306959	59502	-0.0700292	0.00335193	6.30756e-97	NA	0.0648251	NA		0.344873	49838	-0.073072	0.00345091	1.63349e-99	NA	0.0195323	NA		0.111433	9664	-0.0192534	0.014097	0.17201	NA	0.315274	NA
Fasting glucose concentrations were adjusted for sex, age, cohort effects and up to 10 principal components in up to 60,564 (African ancestry n=9664 and European ancestry n=50,900) non-diabetic individuals. Effects are reported per copy of the minor allele. Beta coefficient units are in mmol/L. Bolded rows represent variants passing significance in unconditional or conditional analyses. Greyed ou…
