# Supplementary material for: Low-frequency and rare exome chip variants associate with fasting glucose and type 2 diabetes susceptibility
Source: Nat Commun. 2015 Jan 29;6:5897. doi: 10.1038/ncomms6897 (PMC4311266; doi:10.1038/ncomms6897)
Supplement: Supplementary Data 6 — Association of G6PC2 SNVs from whole exome sequencing with FG [file ncomms6897-s7.xlsx]

## Sheet: SD6
Supplementary Data 6. Association of G6PC2 SNVs from whole exome sequencing with FG
rsID	Chr	Build 37 position	Variation type	EAF	N	Beta	SE	p	On exome chip
	2	169757852	nonsynonymous	0.000736377	702	0.285699	0.543453	0.59909
	2	169757854	nonsynonymous	0.000733138	702	0.284151	0.543448	0.601066
rs143670077	2	169757899	stopgain	0.00083612	1196	-0.0668685	0.437758	0.878594
rs142189264	2	169757930	nonsynonymous	0.00201288	7452	0.0218585	0.111207	0.844175	Yes
rs375350062	2	169757933	nonsynonymous	9.00252e-05	5554	0.646203	0.603269	0.284093
	2	169757938	nonsynonymous	0.000118596	4216	-0.68981	0.487951	0.157453
rs371294159	2	169757996	nonsynonymous	0.000360101	5554	-0.214396	0.229412	0.350023
	2	169758025	nonsynonymous	0.000373692	1338	-0.0690103	0.550887	0.900309
rs376403545	2	169758033	synonymous	0.000373692	1338	0.164368	0.553723	0.766587
rs199682245	2	169758044	nonsynonymous	0.000180706	5554	-0.25096	0.364892	0.4916
	2	169758059	stopgain	0.000120842	4216	-0.572355	0.488062	0.240912
rs6715133	2	169758147	intronic	0.00758214	1196	-0.0257338	0.137755	0.851811
rs2232318	2	169758913	intronic	0.031176	2534	-0.0183577	0.0503874	0.715611
rs143855780	2	169758971	stopgain	0.000373692	1338	-0.691996	0.549845	0.208201
	2	169758979	synonymous	0.000119294	4216	-0.394675	0.488426	0.419059
	2	169759006	synonymous	0.000118923	4216	-0.204073	0.488238	0.675963
rs141321853	2	169759019	nonsynonymous	0.000373692	1338	-0.465732	0.55267	0.399399
	2	169759040	nonsynonymous	0.000119088	4216	-0.144084	0.488772	0.768156
	2	169759066	splicing	0.000722543	702	-0.648302	0.543805	0.233199
rs2232319	2	169759085	intronic	0.000455933	5554	0.0785101	0.218765	0.719686
	2	169759118	intronic	0.000671332	5412	0.00967603	0.198874	0.961195
	2	169759126	intronic	0.000191642	5412	0.65048	0.382711	0.0891945
	2	169759132	intronic	0.00083612	1196	-0.0317463	0.483719	0.947673
	2	169760863	intronic	0.00125523	1196	0.0284914	0.348633	0.934867
	2	169760987	intronic	0.000118923	4216	-0.438783	0.488224	0.368795
rs371915583	2	169760996	intronic	0.000939577	7452	0.231011	0.158398	0.144723
	2	169761011	intronic	0.000118759	4216	0.404384	0.488414	0.407697
	2	169761071	nonsynonymous	0.000118596	4216	0.2556	0.601798	0.671035
rs201602027	2	169763132	intronic	0.000810227	5554	-0.131713	0.187761	0.482995
rs560887	2	169763148	intronic	0.399813	7452	0.0587742	0.0101557	7.15288e-09	Yes-rs560887
rs2232321	2	169763149	intronic	0.00018005	5554	0.456109	0.378653	0.228374
rs2232322	2	169763244	nonsynonymous	0.000239884	6256	0.528447	0.317504	0.0960373	Yes
rs145050507	2	169763245	nonsynonymous	0.001039	6256	-0.23568	0.140535	0.0935393	Yes
rs138726309	2	169763262	nonsynonymous	0.00295853	6256	-0.331311	0.0849594	9.63375e-05	Yes-Y177H
rs376500857	2	169763265	nonsynonymous	0.00018005	5554	-0.604144	0.365072	0.0979521
rs201647518	2	169763334	intronic	0.00135038	5554	-0.100251	0.161057	0.533642
rs143071679	2	169763368	intronic	0.00106757	4216	0.279358	0.189971	0.141418
	2	169763369	intronic	0.000118596	4216	-0.0795029	0.603179	0.895137
	2	169763910	intronic	0.00167224	1196	-0.310094	0.317218	0.3283
	2	169764049	intronic	0.000118637	4216	0.271775	0.488055	0.577628
rs368489404	2	169764059	intronic	9.00252e-05	5554	-0.0404831	0.550008	0.941325
rs35259259	2	169764078	nonsynonymous	0.000118596	4216	0.307169	0.488672	0.529624
	2	169764083	nonsynonymous	0.000118596	4216	0.489267	0.487986	0.316041
rs2232323	2	169764141	nonsynonymous	0.00610574	7452	-0.0133251	0.0553444	0.809735	Yes
rs2232324	2	169764148	synonymous	0.00362396	7452	-0.0203787	0.0716533	0.776098
	2	169764157	synonymous	0.000118596	4216	-0.68981	0.487951	0.157453
rs492594	2	169764176	nonsynonymous	0.454403	7452	0.00407742	0.00910896	0.654422	Yes
rs145217135	2	169764210	nonsynonymous	0.000373692	1338	0.0745861	0.549267	0.891986
rs144077223	2	169764220	synonymous	0.00187988	7452	-0.102344	0.105256	0.330885
	2	169764234	nonsynonymous	0.000712251	702	0.250234	0.543321	0.645111
rs149616455	2	169764266	nonsynonymous	0.000245098	2040	-0.451721	0.543321	0.405744
rs2232325	2	169764283	synonymous	0.000319693	6256	-0.177247	0.274573	0.518579
rs150538801	2	169764287	nonsynonymous	0.000559463	6256	0.180259	0.225393	0.423852	Yes
	2	169764309	nonsynonymous	0.000118596	4216	-0.54286	0.488088	0.266045
rs146779637	2	169764368	stopgain	0.00247831	6256	-0.250491	0.09502	0.00838408	Yes-X283R
rs374055555	2	169764398	nonsynonymous	0.000373692	1338	-0.0551601	0.550106	0.920129
	2	169764399	nonsynonymous	0.000118596	4216	-0.54286	0.488088	0.266045
	2	169764405	nonsynonymous	0.000118596	4216	-0.207956	0.602036	0.729778
rs201753573	2	169764421	synonymous	0.000118596	4216	-0.280014	0.48797	0.56608
rs139331128	2	169764439	synonymous	0.00018005	5554	-0.170326	0.365976	0.641645
rs200336133	2	169764449	nonsynonymous	0.000118596	4216	-0.663996	0.488001	0.173626
rs2232326	2	169764491	nonsynonymous	0.00175864	6256	-0.276467	0.115718	0.0168871	Yes-P324S
rs146233425	2	169764510	nonsynonymous	9.00252e-05	5554	-0.153374	0.488872	0.753726
	2	169764515	nonsynonymous	0.000712251	702	-0.0185102	0.543453	0.972829
rs2232328	2	169764546	nonsynonymous	0.0903517	7452	0.0233965	0.0157926	0.138477
rs11554658	2	169764554	nonsynonymous	0.000716332	702	-0.238038	0.546123	0.662932
rs2232329	2	169764616	UTR3	0.0141522	6750	0.0571745	0.0425355	0.178897
rs189856873	2	169764636	UTR3	0.00135974	6750	-0.101392	0.131047	0.439101
Fasting glucose concentrations were adjusted for sex, age, cohort effects and up to 10 principal components in up to 7,452 non-diabetic individuals; beta coefficient units are in mmol/L. Effects are reported per copy of the minor allele. 110 were monomorphic. EAF: effect allele frequency; N: Sample Size.
