# Supplementary material for: Low-frequency and rare exome chip variants associate with fasting glucose and type 2 diabetes susceptibility
Source: Nat Commun. 2015 Jan 29;6:5897. doi: 10.1038/ncomms6897 (PMC4311266; doi:10.1038/ncomms6897)
Supplement: Supplementary Data 7 — Protein affecting SNVs at known T2D loci associated with T2D in European and combined ancestry analyses [file ncomms6897-s8.xlsx]

## Sheet: SD7
Supplementary Data 7. Protein affecting SNVs at known T2D loci associated with T2D in European and combined ancestry analyses
locus	Index*/novel	rsID	Chr	Build 37 Position	Alleles		Variation type		Combined ancestry analysis					European ancestry analysis					African ancestry analysis
					Effect	Other			EAF	OR (95%CI)	p	N		EAF	OR (95%CI)	p	N		EAF	OR (95%CI)	p	N
WFS1	Index	rs1801214	4	6303022	C	T	synonymous		0.38	0.95 (0.92-0.98)	0.00019	93792		0.4	0.94 (0.91-0.97)	0.00022	73329		0.32	1.01 (0.95-1.08)	0.77	13423
	nsSNV	rs1801212	4	6302519	G	A	nonsynonymous		0.23	0.92 (0.89-0.95)	1e-06	98316		0.28	0.92 (0.89-0.95)	3.9e-06	73329		0.05	0.98 (0.85-1.14)	0.83	13423
SLC30A8	Index	rs3802177	8	118185025	T	C	UTR3		0.27	0.92 (0.89-0.94)	2.3e-08	93792		0.3	0.92 (0.89-0.96)	5.2e-06	73329		0.09	0.93 (0.84-1.04)	0.2	13423
	nsSNV	rs13266634	8	118184783	T	C	nonsynonymous		0.28	0.91 (0.88-0.94)	1.3e-09	98316		0.3	0.92 (0.89-0.95)	4.1e-06	73329		0.09	0.94 (0.84-1.04)	0.21	13423
KCNJ11	Index	rs5219	11	17409572	T	C	nonsynonymous		0.32	1.09 (1.06-1.12)	6.5e-09	98316		0.37	1.11 (1.07-1.15)	1.1e-09	73329		0.07	1.03 (0.91-1.16)	0.68	13423
	nsSNV	rs5215	11	17408630	C	T	nonsynonymous		0.32	1.09 (1.06-1.12)	6.4e-09	98316		0.37	1.11 (1.07-1.15)	7.5e-10	73329		0.09	1.01 (0.91-1.12)	0.88	13423
Analyses adjusted for sex, age, cohort effects and up to 10 principal components in up to 16,491 T2D cases and 81,877 controls in the combined ancestry analysis, 10,240 T2D cases and 63,105 controls in the European ancestry analysis, and 3,097 T2D cases and 10,326 controls in the African ancestry analysis. Odds ratios are reported per copy of the minor allele. *previously published GWAS SNP. p-va…
