# Supplementary material for: Low-frequency and rare exome chip variants associate with fasting glucose and type 2 diabetes susceptibility
Source: Nat Commun. 2015 Jan 29;6:5897. doi: 10.1038/ncomms6897 (PMC4311266; doi:10.1038/ncomms6897)
Supplement: Supplementary Data 8 — Protein affecting SNVs at known T2D loci associated with T2D in African ancestry analyses [file ncomms6897-s9.xlsx]

## Sheet: SD8
Supplementary Data 8. Protein affecting SNVs at known T2D loci associated with T2D in African ancestry analyses
Gene	index*/novel	rsID	Chr	Build 37 Position	Alleles		Variation type		African ancestry analysis					Combined ancestry analysis					European ancestry analysis
					Effect	Other			EAF	OR (95%CI)	p	N		EAF	OR (95%CI)	p	N		EAF	OR (95%CI)	p	N
SLC30A8	Index	rs3802177	8	118185025	T	C	UTR3		0.093	0.93 (0.84-1.04)	0.2	13423		0.27	0.92 (0.89-0.94)	2.3e-08	93792		0.3	0.92 (0.89-0.96)	5.2e-06	73329
	Novel	rs73317647	8	118170004	T	C	nonsynonymous		0.0061	0.45 (0.31-0.65)	2.4e-05	13423		0.001	0.52 (0.37-0.73)	0.00012	98316
ARAP1	Index	rs1552224	11	72433098	G	T	UTR5		0.03	0.96 (0.80-1.15)	0.62	13423		0.13	0.94 (0.90-0.98)	0.0023	93792		0.15	0.94 (0.90-0.98)	0.0041	73329
	Novel	rs34976830	11	72422494	T	C	nonsynonymous		0.064	0.77 (0.68-0.87)	3.1e-05	13423		0.01	0.81 (0.72-0.91)	0.00025	98316
GIPR	Index	rs8108269	19	46158513	G	T	intergenic		0.42	1.09 (1.02-1.16)	0.0073	13423		0.32	1.08 (1.05-1.11)	8.4e-08	90675		0.3	1.08 (1.04-1.12)	2.1e-05	70212
	Novel	rs115338345	19	46176130	A	G	nonsynonymous		0.013	1.69 (1.30-2.19)	8.7e-05	13423		0.0021	1.48 (1.16-1.89)	0.0016	98316
Analyses adjusted for sex, age, cohort effects and up to 10 principal components in up to 16,491 T2D cases and 81,877 controls in the combined ancestry analysis, 10,240 T2D cases and 63,105 controls in the European ancestry analysis, and 3,097 T2D cases and 10,326 controls in the African ancestry analysis. Odds ratios are reported per copy of the minor allele. *previously published GWAS SNP. p-va…
