# Supplementary material for: Low-frequency and rare exome chip variants associate with fasting glucose and type 2 diabetes susceptibility
Source: Nat Commun. 2015 Jan 29;6:5897. doi: 10.1038/ncomms6897 (PMC4311266; doi:10.1038/ncomms6897)
Supplement: Supplementary Data 9 — Association results from FG and FI analyses for previously published index variants and their proxies at FG and FI susceptibility loci [file ncomms6897-s10.xlsx]

## Sheet: SD9
Supplementary Data 9. Association results from FG and FI analyses for previously published index variants and their proxies at FG and FI susceptibility loci
Trait	Gene locus	index SNP	Chr	Build 37 Position	proxy on EC*	Alleles		Variation type		Combined ancestry analysis						European ancestry analysis						African ancestry analysis
						Effect	Other			EAF	Beta	SE	p	N		EAF	Beta	SE	p	N		EAF	Beta	SE	p	N
FG	PROX1	rs340874	1	214159256		G	A	intergenic		0.475529	0.012898	0.0031836	5.09122e-05	60318		0.466521	0.0130079	0.00330895	8.45514e-05	50654		0.171786	0.0115301	0.0116773	0.323446	9664
	DPYSL5	rs1371614	2	27167617	NA
	GCKR	rs780094	2	27741237		A	G	intronic		0.361159	-0.0315647	0.00321284	8.82718e-23	59748		0.395534	-0.0327803	0.00335186	1.37555e-22	49838		0.182315	-0.0190384	0.0114327	0.0958631	9664
	G6PC2	rs560887	2	169763148		A	G	intronic		0.258484	-0.0794948	0.00401847	4.22528e-87	47501		0.29385	-0.0799218	0.00408917	4.57323e-85	40099		0.0585017	-0.063871	0.0229468	0.00537862	7156
	AMT	rs11715915	3	49455330		T	C	synonymous		0.299248	-0.010031	0.00336773	0.00289619	59748		0.310244	-0.0102102	0.0035771	0.00431269	49838		0.241626	-0.00801493	0.0101024	0.427562	9664
	ADCY5	rs11708067	3	123065778		G	A	intronic		0.213382	-0.0303597	0.00372677	3.75009e-16	59748		0.225123	-0.0286728	0.00391786	2.50799e-13	49838		0.152571	-0.0465758	0.0122617	0.000145594	9664
	SLC2A2	rs11920090	3	170717521		A	T	intronic		0.16523	-0.0235123	0.00431379	5.02257e-08	59748		0.129791	-0.0281516	0.00488981	8.55227e-09	49838		0.349046	-0.0066499	0.00921281	0.470412	9664
	IGF2BP2	rs7651090	3	185513392		G	A	intronic		0.35099	0.0131698	0.00328306	6.03481e-05	59748		0.312214	0.0119723	0.00354038	0.00072051	49838		0.448794	0.0190137	0.00885031	0.0316844	9664
	ZBED3	rs7708285	5	76424949	rs4457053	G	A	ncRNA_intronic		0.289536	0.00589857	0.00336056	0.0792195	59748		0.307883	0.00753515	0.00353335	0.032959	49838		0.195048	-0.00942217	0.0110134	0.392266	9664
	PCSK1	rs13179048	5	95539448	rs4869272	C	T	intergenic		0.300901	-0.0136561	0.00335692	4.74077e-05	59502		0.317196	-0.0149032	0.00353943	2.54661e-05	49838		0.216866	-0.00249076	0.0105905	0.814063	9664
	RREB1	rs17762454	6	7118990	NA
	CDKAL1	rs9368222	6	20679709	rs7756992	G	A	intronic		0.316134	0.0154849	0.003438	6.66753e-06	59748		0.267531	0.0155989	0.00372647	2.83948e-05	49838		0.432877	0.01311	0.00899805	0.145122	9664
	DGKB-TMEM195	rs2191349	7	15064309		G	T	intergenic		0.452877	-0.021518	0.00310318	4.08624e-12	59502		0.456685	-0.0216115	0.00331247	6.83353e-11	49838		0.433239	-0.0208477	0.00887088	0.0187668	9664
	GCK	rs4607517	7	44235668		A	G	intergenic		0.156284	0.062616	0.0041821	1.11294e-50	59502		0.170084	0.0624814	0.00434115	5.74102e-47	49838		0.0851183	0.0643527	0.0155932	3.67569e-05	9664
	GRB10	rs6943153	7	50791579		T	C	intronic		0.36913	0.0126868	0.00333705	0.000143656	59748		0.306792	0.013673	0.00356744	0.000126728	49838		0.307392	0.00492235	0.0095318	0.605566	9664
	PPP1R3B	rs4841132	8	9183596		A	G	ncRNA_exonic		0.0901824	0.036791	0.00538618	8.45411e-12	59748		0.0847311	0.036293	0.00587897	6.68519e-10	49838		0.11847	0.0398912	0.0135445	0.00322747	9664
	SLC30A8	rs11558471	8	118185733		G	A	UTR3		0.281391	-0.0346872	0.00343416	5.48793e-24	59748		0.317303	-0.0359515	0.00353172	2.44571e-24	49838		0.0953866	-0.0190526	0.0151413	0.208277	9664
	GLIS3	rs7034200	9	4289050		C	A	intronic		0.496544	-0.0172063	0.0030877	2.5107e-08	59748		0.479887	-0.0176127	0.00328719	8.41574e-08	49838		0.373254	-0.014942	0.00909318	0.100339	9664
	CDKN2B	rs10811661	9	22132076	rs2383208	G	A	intergenic		0.184825	-0.0206982	0.00399282	2.17348e-07	59502		0.183658	-0.0210037	0.00428365	9.42787e-07	49838		0.190842	-0.018675	0.0110244	0.0902705	9664
	IKBKAP	rs16913693	9	111680359		G	T	intronic		0.0600789	-0.0171767	0.00734876	0.0194204	59748		0.0261591	-0.0478699	0.0105307	5.4737e-06	49838		0.235862	0.0123109	0.0102748	0.230853	9664
	DNLZ	rs3829109	9	139256766		A	G	intronic		0.255414	-0.0116735	0.0036479	0.00137396	55633		0.272442	-0.0128921	0.00383242	0.000768353	46313		0.168381	0.00096543	0.0120858	0.936332	9074
	ADRA2A	rs10885122	10	113042093		T	G	intergenic		0.203773	-0.0182105	0.00447508	4.7152e-05	58200		0.119208	-0.0212181	0.0050468	2.61926e-05	49324		0.326303	-0.00714639	0.00967973	0.460342	8876
	TCF7L2	rs4506565	10	114756041		T	A	intronic		0.329614	0.0241417	0.00330392	2.73179e-13	59748		0.307538	0.0266603	0.00356843	7.94928e-14	49838		0.4452	0.00903941	0.00882008	0.305426	9664
	CRY2	rs11605924	11	45878992	rs7945565	G	A	intronic		0.460555	-0.0136592	0.00318157	1.76096e-05	59748		0.476175	-0.0145055	0.00328143	9.84799e-06	49838		0.133058	-0.00283373	0.0133037	0.831324	9664
	MADD	rs7944584	11	47336320		T	A	intronic		0.238512	-0.0249742	0.00361804	5.10313e-12	59748		0.274626	-0.0245666	0.00368219	2.52816e-11	49838		0.0513042	-0.033598	0.0202632	0.0973016	9664
	OR4S1	rs1483121	11	48333360		T	C	intergenic		0.125732	-0.0154539	0.00458888	0.000758012	59502		0.144381	-0.015331	0.00465892	0.000999423	49838		0.0295543	-0.0194483	0.0265645	0.464098	9664
	FADS1	rs174550	11	61571478		C	T	intronic		0.296352	-0.0205975	0.00341167	1.56634e-09	59748		0.337765	-0.020599	0.00349211	3.66297e-09	49838		0.081887	-0.018284	0.0165501	0.269261	9664
	ARAP1	rs11603334	11	72432985		A	G	UTR5		0.137458	-0.0210593	0.0044584	2.31811e-06	59748		0.154725	-0.0233965	0.00457125	3.08483e-07	49838		0.0478224	0.0275337	0.0207527	0.18459	9664
	MTNR1B	rs10830963	11	92708710		G	C	intronic		0.240007	0.0723747	0.0036181	5.13559e-89	59748		0.272442	0.0720332	0.00370581	3.69013e-84	49838		0.0720163	0.0839707	0.0172379	1.1087e-06	9664
	GLS2	rs2657879	12	56865338		G	A	nonsynonymous		0.161108	0.00686795	0.00414514	0.097546	59748		0.179647	0.0079761	0.00425906	0.0611046	49838		0.0645835	-0.00787319	0.0185189	0.670733	9664
	P2RX2	rs10747083	12	133041618		G	A	intergenic		0.286809	-0.0155945	0.0035389	1.05007e-05	55387		0.315142	-0.0157686	0.00367865	1.81504e-05	46313		0.1422	-0.0134336	0.0129626	0.300047	9074
	PDX1	rs11619319	13	28487599		G	A	intergenic		0.211522	0.0204318	0.00375757	5.40313e-08	59502		0.220323	0.0232544	0.00396547	4.51267e-09	49838		0.166136	-0.00438887	0.0117593	0.708981	9664
	KL	rs576674	13	33554302		G	A	intergenic		0.237345	0.0190683	0.00398713	1.73157e-06	59502		0.16621	0.0183155	0.00444741	3.81794e-05	49838		0.395807	0.0221513	0.00899969	0.0138421	9664
	WARS	rs3783347	14	100839261		T	G	intronic		0.1895	-0.0107842	0.003915	0.00587686	59748		0.214517	-0.0122961	0.00401105	0.00217263	49838		0.059874	0.0207344	0.0184499	0.261087	9664
	VPS13C/C2CD4A/B	rs11071657	15	62433962		G	A	intergenic		0.339733	-0.00377875	0.00328809	0.250464	59502		0.378765	-0.00409388	0.00340455	0.229181	49838		0.138446	0.000592505	0.0126801	0.962731	9664
	GIPR	rs2302593	19	46181392	NA
	FOXA2	rs6048205	20	22557099	NA
	TOP1	rs6072275	20	39743905		A	G	intronic		0.139272	0.0126192	0.00447004	0.00475676	59748		0.15048	0.0150862	0.00465725	0.00119824	49838		0.0803575	-0.013657	0.0162475	0.400596	9664
FI	LYPLAL1	rs2785980	1	219700519		C	T	intergenic		0.292341	-0.0175203	0.00295747	3.1403e-09	47878		0.326387	-0.0189128	0.00305833	6.2483e-10	39018		0.142404	0.0025536	0.011612	0.825941	8860
	GCKR	rs780094	2	27741237		A	G	intronic		0.365345	-0.017746	0.00280953	2.67827e-10	47388		0.407239	-0.0177744	0.00291678	1.10238e-09	38528		0.183171	-0.0173807	0.0104569	0.0964865	8860
	YSK4	rs7570971	2	135837906	NA
	GRB14	rs7607980	2	165551201		C	T	nonsynonymous		0.132599	-0.0260852	0.00398428	5.86943e-11	47388		0.126091	-0.0239487	0.00427761	2.16073e-08	38528		0.160903	-0.0400803	0.010948	0.000251269	8860
	IRS1	rs2943634	2	227068080		A	C	intergenic		0.380538	-0.0203445	0.00286199	1.17301e-12	47148		0.334473	-0.0221847	0.00305866	4.074e-13	38288		0.42039	-0.00739972	0.00811221	0.361679	8860
	PPARG	rs17036328	3	12393125	rs1801282	G	C	nonsynonymous		0.103234	-0.031257	0.00434728	6.47794e-13	47388		0.121482	-0.0323113	0.00440806	2.30059e-13	38528		0.02388	0.00618367	0.0262688	0.813899	8860
	FAM13A1	rs3822072	4	89740128	rs13133548	A	G	intronic		0.470469	0.0076667	0.00271907	0.00480835	47388		0.460887	0.00776026	0.00288991	0.00724647	38528		0.487864	0.0069448	0.00802748	0.386969	8860
	TET2	rs9884482	4	106081636		C	T	intronic		0.332728	0.00861024	0.00288428	0.00283368	47388		0.383989	0.00916502	0.00295673	0.00193707	38528		0.10982	-0.00229631	0.0131098	0.860954	8860
	PDGFC	rs4691380	4	157720124		T	C	intronic		0.410684	-0.00892951	0.00287646	0.00190706	47388		0.339905	-0.00869467	0.00303309	0.00414897	38528		0.281531	-0.0110289	0.0090686	0.223922	8860
	ARL15	rs4865796	5	53300662	NA
	ANKRD5-MAP3K1	rs459193	5	55806751		T	C	intergenic		0.287282	-0.0204815	0.00304541	1.75148e-11	47148		0.256454	-0.0209581	0.00328255	1.71745e-10	38288		0.420503	-0.0175361	0.00816056	0.031644	8860
	UHRF1BP1	rs4646949	6	34845449		C	A	downstream		0.378232	-0.0122129	0.00312859	9.47542e-05	47148		0.276655	-0.012697	0.00326014	9.83595e-05	38288		0.182804	-0.00657554	0.0111258	0.55451	8860
	RSPO3	rs2745353	6	127452935		G	A	intronic		0.467813	-0.0113597	0.0027202	2.96628e-05	47388		0.484035	-0.0115321	0.00288448	6.3882e-05	38528		0.397272	-0.00997359	0.00817707	0.222578	8860
	HIP1	rs1167800	7	75176196		C	T	intronic		0.380007	-0.00958861	0.00280151	0.000620113	47388		0.432633	-0.010079	0.00289167	0.000491199	38528		0.151159	-0.00209158	0.0113069	0.853243	8860
	PPP1R3B	rs4841132	8	9183596		A	G	ncRNA_exonic		0.0888875	0.0256564	0.00486859	1.36594e-07	47388		0.082234	0.027372	0.00529344	2.32938e-07	38528		0.11782	0.0162372	0.0124032	0.190497	8860
	TCF7L2	rs7903146	10	114758349		T	C	intronic		0.290563	-0.0104353	0.00296121	0.000425085	47388		0.292919	-0.00819559	0.00313404	0.00892215	38528		0.28032	-0.0290783	0.00904204	0.00130037	8860
	IGF1	rs35767	12	102875569		T	C	intergenic		0.209945	-0.0123151	0.00359641	0.000616418	47148		0.156388	-0.0139968	0.00401421	0.000488804	38288		0.441389	-0.00547454	0.00809603	0.498913	8860
	FTO	rs1421085	16	53800954		C	T	intronic		0.357312	-0.00172809	0.0028655	0.546464	47388		0.414363	-0.0013407	0.0029348	0.647793	38528		0.109224	-0.00964173	0.0132647	0.467303	8860
	PEPD	rs731839	19	33899065		C	T	intronic		0.344121	0.0112018	0.00283185	7.63292e-05	47388		0.335589	0.0121684	0.00301577	5.46202e-05	38528		0.381218	0.00399421	0.00823518	0.627663	8860
Fasting glucose concentrations were adjusted for sex, age, cohort effects and up to 10 principal components in up to 60,564 non-diabetic individuals; beta coefficient units are in mmol/L. Fasting insulin concentrations were log transformed and adjusted for sex, age, BMI, cohort effects and up to 10 principal components in up to 48,118 non-diabetic individuals; beta coefficient units are in ln(mmo…
