# Supplementary material for: Low-frequency and rare exome chip variants associate with fasting glucose and type 2 diabetes susceptibility
Source: Nat Commun. 2015 Jan 29;6:5897. doi: 10.1038/ncomms6897 (PMC4311266; doi:10.1038/ncomms6897)
Supplement: Supplementary Data 10 — Association results from T2D analyses for previously published index variants and their proxies at T2D susceptibility loci [file ncomms6897-s11.xlsx]

## Sheet: SD10
Supplementary Data 10. Association results from T2D analyses for previously published index variants and their proxies at T2D susceptibility loci
Gene locus	index SNP	Chr	Build 37 Position	proxy on EC*	Alleles		Variation type		Combined ancestry analysis#					European ancestry analysis					African ancestry analysis
					Effect	Other			EAF	OR (95%CI)	p	N		EAF	OR (95%CI)	p	N		EAF	OR (95%CI)	p	N
FAF1	rs17106184	1	50909985	NA
NOTCH2	rs10923931	1	120437884	rs2641348	G	A	nonsynonymous		0.12	1.05 (1.01-1.10)	0.027	81266		0.1	1.06 (1.00-1.12)	0.034	64929		0.32	1.03 (0.95-1.12)	0.43	9609
PROX1	rs340874	1	214159256		G	A	intergenic		0.47	1.04 (1.01-1.07)	0.011	90675		0.46	1.05 (1.02-1.09)	0.0027	70212		0.17	1.04 (0.95-1.12)	0.4	13423
GCKR	rs780094	2	27741237		A	G	intronic		0.36	0.95 (0.93-0.98)	0.00083	91302		0.4	0.95 (0.92-0.98)	0.0015	71055		0.18	0.98 (0.90-1.06)	0.59	13207
THADA	rs10203174	2	43732823	rs7578597	C	T	nonsynonymous		0.12	0.93 (0.89-0.97)	0.00054	91795		0.1	0.91 (0.86-0.96)	0.00086	68428		0.27	0.98 (0.92-1.06)	0.68	11803
BCL11A	rs243021	2	60584819		T	C	intergenic		0.46	1.01 (0.99-1.04)	0.33	90675		0.47	1.03 (0.99-1.06)	0.11	70212		0.37	0.96 (0.90-1.02)	0.17	13423
RBMS1	rs7593730	2	161171454		T	C	intronic		0.24	0.97 (0.94-1.00)	0.043	93792		0.22	0.96 (0.93-1.00)	0.059	73329		0.37	0.97 (0.91-1.03)	0.37	13423
GRB14	rs13389219	2	165528876		T	C	intergenic		0.44	0.93 (0.90-0.96)	1.7e-06	79605		0.4	0.93 (0.90-0.96)	4.5e-05	67792		0.27	0.93 (0.85-1.01)	0.086	9609
IRS1	rs7578326	2	227020653		G	A	ncRNA_intronic		0.36	0.94 (0.92-0.97)	1.5e-05	93792		0.35	0.94 (0.91-0.98)	0.00069	73329		0.42	0.92 (0.86-0.98)	0.0059	13423
PPARG	rs1801282	3	12393125		G	C	nonsynonymous		0.1	0.91 (0.87-0.96)	0.00011	98316		0.12	0.92 (0.88-0.97)	0.00092	73329		0.02	0.87 (0.70-1.07)	0.19	13423
UBE2E2	rs1496653	3	23454790	NA
PSMD6	rs12497268	3	64090363	NA
ADAMST9	rs6795735	3	64705365		C	T	ncRNA_intronic		0.49	1.03 (1.01-1.06)	0.02	93792		0.43	1.05 (1.02-1.09)	0.0018	73329		0.18	0.95 (0.88-1.03)	0.22	13423
ADCY5	rs11708067	3	123065778		G	A	intronic		0.21	0.91 (0.88-0.94)	1.3e-08	93792		0.22	0.91 (0.88-0.95)	6.7e-06	73329		0.15	0.87 (0.80-0.95)	0.0014	13423
IGF2BP2	rs4402960	3	185511687		T	G	intronic		0.35	1.12 (1.08-1.15)	2.3e-14	93792		0.32	1.11 (1.08-1.15)	5.6e-10	73329		0.48	1.14 (1.07-1.21)	3.3e-05	13423
ST6GAL1	rs16861329	3	186666461	NA
LPP	rs6808574	3	187740523	NA
MAEA	rs6819243	4	1293245	NA
WFS1	rs1801214	4	6303022		C	T	synonymous		0.38	0.95 (0.92-0.98)	0.00019	93792		0.4	0.94 (0.91-0.97)	0.00022	73329		0.32	1.01 (0.95-1.08)	0.77	13423
TMEM154	rs6813195	4	153520475		T	C	intergenic		0.31	0.95 (0.92-0.98)	0.00032	90675		0.28	0.96 (0.93-1.00)	0.029	70212		0.41	0.97 (0.91-1.03)	0.37	13423
ARL15	rs702634	5	53271420	NA
ANKRD55	rs459193	5	55806751		T	C	intergenic		0.28	0.94 (0.91-0.97)	7.1e-05	90675		0.25	0.97 (0.93-1.01)	0.1	70212		0.42	0.89 (0.84-0.95)	0.00022	13423
ZBED3	rs4457053	5	76424949		G	A	ncRNA_intronic		0.29	1.05 (1.02-1.08)	0.0014	91302		0.31	1.06 (1.02-1.10)	0.0015	71055		0.19	1.01 (0.94-1.09)	0.78	13207
SSR1/RREB1	rs9505118	6	7290437		G	A	intronic		0.39	0.96 (0.94-0.99)	0.0049	93792		0.41	0.94 (0.91-0.97)	0.00045	73329		0.31	1.05 (0.98-1.12)	0.13	13423
CDKAL1	rs7756992	6	20679709		G	A	intronic		0.32	1.10 (1.07-1.13)	5.5e-11	93792		0.27	1.12 (1.08-1.16)	3.8e-10	73329		0.43	1.03 (0.97-1.10)	0.27	13423
POU5F1/TCF19	rs3130501	6	31136453		A	G	intronic		0.23	0.97 (0.94-1.01)	0.11	93792		0.25	0.96 (0.92-1.00)	0.036	73329		0.16	1.02 (0.94-1.11)	0.68	13423
ZFAND3	rs4299828	6	38177667	NA
KCNK16	rs1535500	6	39284050		NA	NA	nonsynonymous		0.37	0.98 (0.92-1.04)	0.53	15442		0.49	1.03 (0.92-1.16)	0.61	4300		0.16	0.92 (0.80-1.07)	0.3	3814
DGKB	rs2191349	7	15064309		G	T	intergenic		0.45	0.95 (0.93-0.98)	0.00058	90675		0.46	0.94 (0.91-0.97)	0.0003	70212		0.43	0.96 (0.90-1.02)	0.18	13423
JAZF1	rs849134	7	28196222		G	A	intronic		0.45	0.93 (0.91-0.96)	3.1e-07	93792		0.49	0.94 (0.91-0.97)	4.9e-05	73329		0.26	0.94 (0.88-1.01)	0.084	13423
GCK	rs4607517	7	44235668		A	G	intergenic		0.16	1.05 (1.01-1.09)	0.021	90675		0.17	1.06 (1.02-1.11)	0.0052	70212		0.08	0.95 (0.85-1.06)	0.37	13423
GCC1	rs6467136	7	127164958	NA
KLF14	rs972283	7	130466854		A	G	intergenic		0.42	0.93 (0.90-0.95)	3.2e-07	90675		0.48	0.94 (0.91-0.97)	0.00014	70212		0.16	0.89 (0.82-0.96)	0.0046	13423
ANK1	rs516946	8	41519248		A	G	intronic		0.24	0.94 (0.91-0.97)	0.00021	93792		0.24	0.95 (0.91-0.98)	0.0039	73329		0.23	0.90 (0.84-0.97)	0.0038	13423
TP53INP1	rs896854	8	95960511		G	A	intronic		0.47	0.98 (0.95-1.01)	0.12	93792		0.5	0.98 (0.95-1.02)	0.32	73329		0.31	0.97 (0.91-1.04)	0.41	13423
SLC30A8	rs3802177	8	118185025		T	C	UTR3		0.27	0.92 (0.89-0.94)	2.3e-08	93792		0.3	0.92 (0.89-0.96)	5.2e-06	73329		0.09	0.93 (0.84-1.04)	0.2	13423
GLIS3	rs10758593	9	4292083		A	G	intronic		0.43	1.04 (1.02-1.07)	0.0015	93792		0.41	1.05 (1.02-1.09)	0.0014	73329		0.5	1.02 (0.96-1.08)	0.59	13423
PTPRD	rs17584499	9	8879118		T	C	intronic		0.17	0.96 (0.92-0.99)	0.016	93792		0.19	0.95 (0.91-0.99)	0.016	73329		0.06	1.03 (0.90-1.17)	0.68	13423
CDKN2A/B	rs10965250	9	22133284		A	G	intergenic		0.16	0.89 (0.85-0.93)	9.7e-09	86567		0.17	0.89 (0.85-0.93)	1.5e-07	66831		0.07	0.94 (0.83-1.06)	0.29	12696
TLE4/CHCHD9	rs13292136	9	81952128		NA	NA	intergenic		0.07	0.96 (0.89-1.04)	0.31	44665		0.06	0.98 (0.89-1.08)	0.66	35799		0.07	0.85 (0.70-1.04)	0.11	4030
TLE1	rs2796441	9	84308948		T	C	intergenic		0.37	0.98 (0.95-1.01)	0.15	90675		0.4	0.97 (0.93-1.00)	0.046	70212		0.17	1.05 (0.97-1.14)	0.22	13423
CDC123/CAMK1D	rs12779790	10	12328010	NA
VPS26A	rs1802295	10	70931474	NA
ZMIZ1	rs12571751	10	80942631		G	A	intronic		0.46	0.93 (0.90-0.95)	9.9e-09	93792		0.46	0.90 (0.87-0.93)	1.4e-10	73329		0.47	0.98 (0.92-1.04)	0.46	13423
HHEX/IDE	rs5015480	10	94465559		T	C	intergenic		0.41	0.93 (0.91-0.96)	2.2e-06	90675		0.41	0.91 (0.88-0.94)	8.4e-08	70212		0.38	1.01 (0.95-1.07)	0.74	13423
TCF7L2	rs7903146	10	114758349		T	C	intronic		0.29	1.34 (1.30-1.38)	2e-85	93792		0.3	1.36 (1.31-1.41)	1.5e-66	73329		0.29	1.36 (1.27-1.45)	2.8e-19	13423
DUSP8	rs2334499	11	1696849	NA
KCNQ1	rs163184	11	2847069	NA
KCNJ11	rs5215	11	17408630		C	T	nonsynonymous		0.32	1.09 (1.06-1.12)	6.4e-09	98316		0.37	1.11 (1.07-1.15)	7.5e-10	73329		0.09	1.01 (0.91-1.12)	0.88	13423
ARAP1 (CENTD2)	rs1552224	11	72433098		G	T	UTR5		0.13	0.94 (0.90-0.98)	0.0023	93792		0.15	0.94 (0.90-0.98)	0.0041	73329		0.03	0.96 (0.80-1.15)	0.62	13423
MTNR1B	rs10830963	11	92708710		G	C	intronic		0.24	1.09 (1.06-1.13)	7.2e-08	93792		0.28	1.09 (1.05-1.13)	1.1e-06	73329		0.07	1.01 (0.89-1.14)	0.88	13423
CCND2	rs11063069	12	4374373		G	A	intergenic		0.2	1.06 (1.03-1.10)	0.00051	90675		0.21	1.08 (1.03-1.12)	0.00031	70212		0.2	1.03 (0.95-1.11)	0.48	13423
KLHDC5	rs10842994	12	27965150		T	C	intergenic		0.17	0.95 (0.91-0.98)	0.0041	90675		0.19	0.93 (0.89-0.97)	0.0012	70212		0.05	1.05 (0.90-1.22)	0.52	13423
HMGA2	rs1531343	12	66174894		C	G	ncRNA_intronic		0.15	1.03 (0.99-1.07)	0.1	93792		0.11	1.09 (1.03-1.14)	0.0015	73329		0.38	0.97 (0.91-1.03)	0.35	13423
TSPAN8/LGR5	rs4760790	12	71634794		A	G	intergenic		0.26	1.04 (1.01-1.07)	0.021	90675		0.29	1.05 (1.01-1.09)	0.013	70212		0.16	1.00 (0.93-1.09)	0.92	13423
HNF1A	rs7957197	12	121460686		A	T	intronic		0.19	0.96 (0.93-0.99)	0.016	93792		0.2	0.93 (0.89-0.97)	0.00033	73329		0.17	1.05 (0.97-1.14)	0.23	13423
MPHOSPH9	rs4275659	12	123447928		T	C	intronic		0.36	0.95 (0.92-0.98)	0.00069	87246		0.29	0.94 (0.91-0.98)	0.0017	70909		0.17	0.96 (0.87-1.07)	0.49	9609
SPRY2	rs1359790	13	80717156		T	C	intergenic		0.25	0.93 (0.90-0.97)	3.8e-05	90675		0.28	0.93 (0.90-0.97)	0.00027	70212		0.11	0.96 (0.87-1.06)	0.41	13423
C2CD4A	rs4502156	15	62383155		T	C	intergenic		0.49	1.05 (1.02-1.08)	0.001	90675		0.43	1.06 (1.02-1.09)	0.0014	70212		0.26	1.03 (0.96-1.10)	0.47	13423
HMG20A	rs7177055	15	77832762		G	A	intergenic		0.35	0.96 (0.93-0.99)	0.0072	90675		0.29	0.95 (0.91-0.98)	0.0044	70212		0.36	1.01 (0.95-1.07)	0.84	13423
ZFAND6	rs11634397	15	80432222		A	G	intergenic		0.39	0.99 (0.96-1.01)	0.32	90675		0.34	0.97 (0.94-1.01)	0.12	70212		0.43	1.04 (0.97-1.10)	0.27	13423
AP3S2	rs2007084	15	90347814	rs17240268	A	G	nonsynonymous		0.09	1.01 (0.97-1.06)	0.54	95903		0.08	0.98 (0.93-1.04)	0.59	71809		0.13	1.06 (0.97-1.16)	0.19	12530
PRC1	rs8042680	15	91521337		A	C	intronic		0.43	1.05 (1.02-1.08)	0.0015	93792		0.32	1.04 (1.01-1.08)	0.02	73329		0.14	0.98 (0.90-1.08)	0.71	13423
FTO	rs9936385	16	53816275	rs8050136	A	C	intronic		0.4	1.08 (1.05-1.11)	2.7e-08	93792		0.41	1.11 (1.07-1.14)	8.9e-10	73329		0.44	1.00 (0.94-1.06)	0.95	13423
BCAR1	rs7202877	16	75247245		G	T	intergenic		0.11	0.94 (0.90-0.98)	0.0064	90675		0.1	0.91 (0.86-0.96)	0.0009	70212		0.18	1.00 (0.93-1.08)	0.92	13423
SRR	rs391300	17	2216258		A	G	intronic		0.39	1.02 (0.99-1.04)	0.23	93792		0.37	1.01 (0.97-1.04)	0.69	73329		0.48	1.02 (0.96-1.08)	0.59	13423
HNF1B	rs4430796	17	36098040		A	G	intronic		0.49	0.96 (0.93-0.99)	0.0031	93792		0.49	0.93 (0.90-0.96)	1.1e-05	73329		0.33	1.05 (0.98-1.12)	0.15	13423
MC4R	rs12970134	18	57884750		A	G	intergenic		0.24	1.04 (1.00-1.07)	0.029	90675		0.27	1.04 (1.00-1.08)	0.028	70212		0.14	0.97 (0.89-1.06)	0.54	13423
CILP2	rs10401969	19	19407718		C	T	intronic		0.09	1.09 (1.04-1.14)	0.00023	93792		0.08	1.12 (1.05-1.19)	0.00023	73329		0.17	1.01 (0.93-1.09)	0.8	13423
PEPD	rs8182584	19	33909710		T	G	intronic		0.39	1.04 (1.01-1.07)	0.02	71728		0.38	1.03 (0.99-1.07)	0.14	51265		0.4	1.07 (1.00-1.13)	0.039	13423
GIPR	rs8108269	19	46158513		G	T	intergenic		0.32	1.08 (1.05-1.11)	8.4e-08	90675		0.3	1.08 (1.04-1.12)	2.1e-05	70212		0.42	1.09 (1.02-1.16)	0.0073	13423
HNF4A	rs4812831	20	43018260		A	G	intronic		0.11	1.07 (1.02-1.12)	0.0023	93792		0.1	1.09 (1.03-1.15)	0.0012	73329		0.06	1.05 (0.92-1.20)	0.44	13423
Analyses adjusted for sex, age, cohort effects and up to 10 principal components in up to 16,491 T2D cases and 81,877 controls in the combined ancestry analysis, 10,240 T2D cases and 63,105 controls in the European ancestry analysis, and 3,097 T2D cases and 10,326 controls in the African ancestry analysis. Odds ratios are reported per copy of the minor allele. * Proxy used to determine directiona…
